# Supplementary material for: Genetic variation and inheritance of phytosterol and oil content in a doubled haploid population derived from the winter oilseed rape Sansibar × Oase cross
Source: Theor Appl Genet. 2015 Oct 30;129:181–99. doi: 10.1007/s00122-015-2621-y (PMC4703628; doi:10.1007/s00122-015-2621-y)
Supplement: Supplementary file 9 — Supplementary material 9 (XLSX 150 kb) [file 122_2015_2621_MOESM9_ESM.xlsx]

## Sheet: Supplementary Table 3
Supplementary Table 3: Linkage map of SODH population. The full map comprises of high fidelity markers , framework markers, and placed markers. High fidelity markers are a subset of markers in which all marker orders are supported by a minimal log-likelihood difference of 3.0 with a maximal distance to the previous marker of 30 cM. Framework markers are selected from high-fidelity markers for QTL…
No. of marker	No. of marker per linkage group	Name	Marker type	Linkage group	Position	High Fidelity Marker	Framework marker
1	1	3116018|F|0	Silico-DArT	A01	-1.3
2	2	3091853|F|0	Silico-DArT	A01	0	1	1
3	3	3143480|F|0	Silico-DArT	A01	5.3
4	4	3129410|F|0	Silico-DArT	A01	5.5
5	5	3085018|F|0	Silico-DArT	A01	5.7
6	6	3095806|F|0	Silico-DArT	A01	5.7
7	7	100000505|F|0	Silico-DArT	A01	6.2
8	8	3083750|F|0	Silico-DArT	A01	6.8	1	1
9	9	ra00486s01	SNP	A01	8.38699
10	10	CB10097	SSR	A01	10	1	1
11	11	3101886|F|0	Silico-DArT	A01	11.7664
12	12	3083038|F|0	Silico-DArT	A01	11.8
13	13	100002928|F|0	Silico-DArT	A01	13.5	1
14	14	3091606|F|0	Silico-DArT	A01	16.2	1	1
15	15	100002918|F|0	Silico-DArT	A01	16.7
16	16	3083677|F|0	Silico-DArT	A01	18.3081
17	17	3094873|F|0	Silico-DArT	A01	20.1	1	1
18	18	ra00268s01	SNP	A01	23.9192
19	19	3124008|F|0	Silico-DArT	A01	24.0292
20	20	CB10099	SSR	A01	32.4	1	1
21	21	E39M48-194	AFLP	A01	34.7	1	1
22	22	3082222|F|0	Silico-DArT	A01	40.0236
23	23	3109073|F|0	Silico-DArT	A01	44.3
24	24	3111529|F|0	Silico-DArT	A01	44.3
25	25	3115206|F|0	Silico-DArT	A01	45.3	1	1
26	26	3154845|F|0	Silico-DArT	A01	47.9	1
27	27	3184971|F|0	Silico-DArT	A01	50.0179
28	28	brPb-660511	DArT	A01	50.3474
29	29	Bn-A01-p7137897	KASP_Oil	A01	52.2361
30	30	100002260|F|0	Silico-DArT	A01	52.6987
31	31	100000853|F|0	Silico-DArT	A01	53.8	1	1
32	32	3101303|F|0	Silico-DArT	A01	56.5
33	33	3144953|F|0	Silico-DArT	A01	56.5
34	34	3075518|F|0	Silico-DArT	A01	57
35	35	E38M59-285	AFLP	A01	57.5	1	1
36	36	3106173|F|0	Silico-DArT	A01	64.2
37	37	100000242|F|0	Silico-DArT	A01	64.2
38	38	3109845|F|0	Silico-DArT	A01	64.2
39	39	3094588|F|0	Silico-DArT	A01	64.8	1	1
40	40	3150404|F|0	Silico-DArT	A01	66.4
41	41	3133092|F|0	Silico-DArT	A01	68	1	1
42	42	3095557|F|0	Silico-DArT	A01	69.0571
43	43	ra00193s01	SNP	A01	69.2884
44	44	100006185|F|0	Silico-DArT	A01	69.3191
45	45	3173412|F|0	Silico-DArT	A01	69.406
46	46	3136802|F|0	Silico-DArT	A01	70.0255
47	47	ra00519s01	SNP	A01	70.0556
48	48	100004900|F|0	Silico-DArT	A01	71.7	1
49	49	brPb-661536	DArT	A01	73.3	1	1
50	50	brPb-661298	DArT	A01	73.7
51	51	brPb-662426	DArT	A01	73.7
52	52	3110311|F|0	Silico-DArT	A01	74
53	53	100001595|F|0	Silico-DArT	A01	74
54	54	3128249|F|0	Silico-DArT	A01	74.1
55	55	3085239|F|0	Silico-DArT	A01	77.1	1
56	56	3101219|F|0	Silico-DArT	A01	77.6
57	57	3107527|F|0	Silico-DArT	A01	77.7
58	58	3195628|F|0	Silico-DArT	A01	78.9	1	1
59	59	3093342|F|0	Silico-DArT	A01	81
60	60	100001355|F|0	Silico-DArT	A01	86.7
61	61	100003913|F|0	Silico-DArT	A01	87
62	62	3083685|F|0	Silico-DArT	A01	87.1
63	63	3157600|F|0	Silico-DArT	A01	87.4
64	64	3215074|F|0	Silico-DArT	A01	87.5
65	65	3114358|F|0	Silico-DArT	A01	88.5	1	1
66	66	100000381|F|0	Silico-DArT	A01	89.9	1
67	67	100000607|F|0	Silico-DArT	A01	90.6	1
68	68	3168233|F|0	Silico-DArT	A01	90.9
69	69	brPb-657961	DArT	A01	91
70	70	3124933|F|0	Silico-DArT	A01	91
71	71	brPb-839886	DArT	A01	92.2	1	1
72	72	3111870|F|0	Silico-DArT	A01	93.3
73	73	3128859|F|0	Silico-DArT	A01	93.6854
74	74	CB10572	SSR	A01	96.7	1	1
75	1	ra00578s01	SNP	A02	0	1	1
76	2	ra00241s01	SNP	A02	2.8	1
77	3	3143354|F|0	Silico-DArT	A02	6.9581
78	4	3123526|F|0	Silico-DArT	A02	7.3
79	5	brPb-809917	DArT	A02	8.7	1	1
80	6	3144140|F|0	Silico-DArT	A02	8.7	1
81	7	3103750|F|0	Silico-DArT	A02	9.3
82	8	100000348|F|0	Silico-DArT	A02	9.9	1
83	9	3102285|F|0	Silico-DArT	A02	10.4
84	10	3159697|F|0	Silico-DArT	A02	10.7
85	11	100005036|F|0	Silico-DArT	A02	11.7	1	1
86	12	3091433|F|0	Silico-DArT	A02	14.6243
87	13	100001830|F|0	Silico-DArT	A02	15.3
88	14	3110832|F|0	Silico-DArT	A02	15.9437
89	15	100001738|F|0	Silico-DArT	A02	16.6
90	16	E40M50-120	AFLP	A02	17.8433
91	17	ra00496s01	SNP	A02	18.3
92	18	E38M51-157	AFLP	A02	21.4	1	1
93	19	E38M51-159	AFLP	A02	22.3	1
94	20	100002458|F|0	Silico-DArT	A02	23.6
95	21	3080289|F|0	Silico-DArT	A02	23.6
96	22	brPb-660621	DArT	A02	24.1	1
97	23	3127843|F|0	Silico-DArT	A02	24.3
98	24	3085028|F|0	Silico-DArT	A02	24.5	1
99	25	brPb-659698	DArT	A02	24.9	1
100	26	brPb-670777	DArT	A02	24.9	1	1
101	27	3117488|F|0	Silico-DArT	A02	24.9	1
102	28	100003456|F|0	Silico-DArT	A02	25.1727
103	29	3168423|F|0	Silico-DArT	A02	25.4	1
104	30	3111880|F|0	Silico-DArT	A02	25.9	1
105	31	3128181|F|0	Silico-DArT	A02	26.4	1
106	32	100001659|F|0	Silico-DArT	A02	27
107	33	3081349|F|0	Silico-DArT	A02	27.9	1	1
108	34	3133746|F|0	Silico-DArT	A02	29.956
109	35	3084341|F|0	Silico-DArT	A02	30.46
110	36	3094351|F|0	Silico-DArT	A02	31.668
111	37	brPb-839048	DArT	A02	40.7	1	1
112	1	3131550|F|0	Silico-DArT	A03	0	1	1
113	2	3151622|F|0	Silico-DArT	A03	11.8446
114	3	3210571|F|0	Silico-DArT	A03	13.6315
115	4	3085579|F|0	Silico-DArT	A03	14.6126
116	5	3079212|F|0	Silico-DArT	A03	15
117	6	3095947|F|0	Silico-DArT	A03	15.1
118	7	3101888|F|0	Silico-DArT	A03	15.171
119	8	3157144|F|0	Silico-DArT	A03	15.3
120	9	3160113|F|0	Silico-DArT	A03	15.9717
121	10	100000304|F|0	Silico-DArT	A03	16.1
122	11	100002646|F|0	Silico-DArT	A03	16.2
123	12	3107540|F|0	Silico-DArT	A03	16.6
124	13	3095727|F|0	Silico-DArT	A03	16.8
125	14	E32M48-354	AFLP	A03	20.1	1	1
126	15	brPb-670404	DArT	A03	21.4	1
127	16	100000481|F|0	Silico-DArT	A03	21.4	1
128	17	3191853|F|0	Silico-DArT	A03	21.8
129	18	3190259|F|0	Silico-DArT	A03	22.1
130	19	3168849|F|0	Silico-DArT	A03	22.2
131	20	3190375|F|0	Silico-DArT	A03	22.6165
132	21	3113490|F|0	Silico-DArT	A03	22.6478
133	22	brPb-657959	DArT	A03	23.6	1
134	23	brPb-842179	DArT	A03	24	1	1
135	24	brPb-660232	DArT	A03	24.5	1
136	25	brPb-661557	DArT	A03	26.3491
137	26	ra02449s01	SNP	A03	30.7	1	1
138	27	ra02025s01	SNP	A03	34.4	1	1
139	28	ra00558s01	SNP	A03	42	1	1
140	29	Bn-A03-p2521128	KASP_Sterol	A03	46.8755
141	30	3092169|F|0	Silico-DArT	A03	53.5913
142	31	ra04368s01	SNP	A03	54.671
143	32	3171705|F|0	Silico-DArT	A03	61.3
144	33	3122883|F|0	Silico-DArT	A03	62.3
145	34	3214361|F|0	Silico-DArT	A03	62.3
146	35	3099613|F|0	Silico-DArT	A03	62.4
147	36	3083027|F|0	Silico-DArT	A03	62.9
148	37	brPb-671217	DArT	A03	63.5	1	1
149	38	3192350|F|0	Silico-DArT	A03	63.5	1
150	39	3148990|F|0	Silico-DArT	A03	64.5
151	40	3082832|F|0	Silico-DArT	A03	66.7
152	41	3126915|F|0	Silico-DArT	A03	67.9
153	42	ra00527s01	SNP	A03	71.0207
154	43	100003668|F|0	Silico-DArT	A03	72.0739
155	44	3100448|F|0	Silico-DArT	A03	72.2
156	45	100000670|F|0	Silico-DArT	A03	74.1
157	46	3104408|F|0	Silico-DArT	A03	76.1
158	47	3122968|F|0	Silico-DArT	A03	76.1
159	48	3133727|F|0	Silico-DArT	A03	76.5
160	49	brPb-658964	DArT	A03	77.1	1
161	50	brPb-807766	DArT	A03	77.1	1
162	51	brPb-838885	DArT	A03	77.1	1	1
163	52	100000743|F|0	Silico-DArT	A03	77.6
164	53	ra02551s01	SNP	A03	82	1	1
165	54	ra02552s01	SNP	A03	82.3
166	55	ra00721s01	SNP	A03	83.4	1
167	56	3103433|F|0	Silico-DArT	A03	89.6
168	57	Bn-A03-p11053758	KASP_Oil	A03	90.9104
169	58	3110228|F|0	Silico-DArT	A03	91
170	59	3218631|F|0	Silico-DArT	A03	97.4
171	60	3107225|F|0	Silico-DArT	A03	100.189
172	61	100001790|F|0	Silico-DArT	A03	100.627
173	62	3107173|F|0	Silico-DArT	A03	101.3
174	63	3086942|F|0	Silico-DArT	A03	101.424
175	64	3102441|F|0	Silico-DArT	A03	101.832
176	65	3134197|F|0	Silico-DArT	A03	101.9
177	66	100000697|F|0	Silico-DArT	A03	102
178	67	3081514|F|0	Silico-DArT	A03	102
179	68	3216516|F|0	Silico-DArT	A03	102
180	69	3204743|F|0	Silico-DArT	A03	102.1
181	70	3079868|F|0	Silico-DArT	A03	102.4
182	71	3141063|F|0	Silico-DArT	A03	102.467
183	72	brPb-808787	DArT	A03	102.8
184	73	brPb-660346	DArT	A03	102.857
185	74	brPb-662347	DArT	A03	103.1
186	75	brPb-809799	DArT	A03	103.1
187	76	Bn-A03-p14306440	KASP_Oil	A03	103.622
188	77	ra02122s01	SNP	A03	108.2	1	1
189	78	ra00584s01	SNP	A03	111	1
190	79	ra01317s01	SNP	A03	111	1
191	80	ra00513s01	SNP	A03	115.8
192	81	ra03222s01	SNP	A03	117.3	1	1
193	82	3118779|F|0	Silico-DArT	A03	121.7
194	83	3104943|F|0	Silico-DArT	A03	123.3
195	84	3115329|F|0	Silico-DArT	A03	123.7
196	85	3129789|F|0	Silico-DArT	A03	132.4
197	86	3080926|F|0	Silico-DArT	A03	133
198	87	ra00720s01	SNP	A03	143.6	1	1
199	88	E37M50-393	AFLP	A03	148.325
200	89	3144045|F|0	Silico-DArT	A03	148.6
201	90	3105670|F|0	Silico-DArT	A03	148.7
202	91	100001823|F|0	Silico-DArT	A03	148.8
203	92	100020227|F|0	Silico-DArT	A03	149.2
204	93	100004251|F|0	Silico-DArT	A03	150.4
205	94	ra00109s01	SNP	A03	156.2	1	1
206	95	E37M50-87	AFLP	A03	159.9	1	1
207	96	3145944|F|0	Silico-DArT	A03	162.8
208	97	3083532|F|0	Silico-DArT	A03	162.8
209	98	brPb-660733	DArT	A03	163
210	99	brPb-661038	DArT	A03	163.1
211	100	brPb-661655	DArT	A03	163.1
212	101	3101876|F|0	Silico-DArT	A03	163.1
213	102	3164474|F|0	Silico-DArT	A03	163.1
214	103	100008069|F|0	Silico-DArT	A03	163.1
215	104	brPb-661458	DArT	A03	163.2
216	105	100000292|F|0	Silico-DArT	A03	163.2
217	106	3199200|F|0	Silico-DArT	A03	163.2
218	107	3084401|F|0	Silico-DArT	A03	163.3
219	108	brPb-658102	DArT	A03	163.363
220	109	3092220|F|0	Silico-DArT	A03	163.5
221	110	100002001|F|0	Silico-DArT	A03	163.6
222	111	3101206|F|0	Silico-DArT	A03	163.894
223	112	3104803|F|0	Silico-DArT	A03	166.4
224	113	3205802|F|0	Silico-DArT	A03	166.5
225	114	3128719|F|0	Silico-DArT	A03	166.5
226	115	3155103|F|0	Silico-DArT	A03	166.7
227	116	3103559|F|0	Silico-DArT	A03	166.761
228	117	3099386|F|0	Silico-DArT	A03	166.785
229	118	3098582|F|0	Silico-DArT	A03	167.331
230	119	100002293|F|0	Silico-DArT	A03	167.4
231	120	3097691|F|0	Silico-DArT	A03	167.8
232	121	3086380|F|0	Silico-DArT	A03	168.2
233	122	E44M51-62	AFLP	A03	172.2	1	1
234	123	E39M48-253	AFLP	A03	174.5
235	124	3082651|F|0	Silico-DArT	A03	174.5
236	125	3150452|F|0	Silico-DArT	A03	174.7
237	126	CB10425b	SSR	A03	174.964
238	127	100000301|F|0	Silico-DArT	A03	175.2
239	128	100002192|F|0	Silico-DArT	A03	175.4
240	129	3086708|F|0	Silico-DArT	A03	175.5
241	130	3103603|F|0	Silico-DArT	A03	175.8
242	131	100004378|F|0	Silico-DArT	A03	175.9
243	132	100000887|F|0	Silico-DArT	A03	176.1
244	133	3081220|F|0	Silico-DArT	A03	176.2
245	134	3096558|F|0	Silico-DArT	A03	176.2
246	135	3102376|F|0	Silico-DArT	A03	176.4
247	136	100001051|F|0	Silico-DArT	A03	176.47
248	137	3085779|F|0	Silico-DArT	A03	176.925
249	138	3127765|F|0	Silico-DArT	A03	176.99
250	139	3207061|F|0	Silico-DArT	A03	177.2
251	140	3105467|F|0	Silico-DArT	A03	177.215
252	141	3165152|F|0	Silico-DArT	A03	178.877
253	142	3079470|F|0	Silico-DArT	A03	179.229
254	143	3093734|F|0	Silico-DArT	A03	196.3	1	1
255	144	3109183|F|0	Silico-DArT	A03	196.8
256	145	3090226|F|0	Silico-DArT	A03	198.1
257	146	brPb-840964	DArT	A03	203.5	1	1
258	147	3082447|F|0	Silico-DArT	A03	203.5	1
259	148	3094830|F|0	Silico-DArT	A03	204.6
260	149	3097684|F|0	Silico-DArT	A03	204.896
261	150	3092016|F|0	Silico-DArT	A03	205.2
262	151	E36M51-388	AFLP	A03	220.6	1	1
263	152	E36M51-386	AFLP	A03	224.1
264	1	3115752|F|0	Silico-DArT	A04	0	1	1
265	2	brPb-657581	DArT	A04	3.22623
266	3	brPb-660920	DArT	A04	3.22623
267	4	brPb-661134	DArT	A04	3.22623
268	5	brPb-671364	DArT	A04	3.22623
269	6	brPb-808993	DArT	A04	3.22623
270	7	brPb-839577	DArT	A04	3.22623
271	8	brPb-841534	DArT	A04	3.22623
272	9	3078419|F|0	Silico-DArT	A04	3.22623
273	10	100000025|F|0	Silico-DArT	A04	3.46222
274	11	3097895|F|0	Silico-DArT	A04	4.1	1	1
275	12	100013967|F|0	Silico-DArT	A04	4.73396
276	13	3104210|F|0	Silico-DArT	A04	5.62126
277	14	100002422|F|0	Silico-DArT	A04	12.5	1	1
278	15	3082753|F|0	Silico-DArT	A04	24.1828
279	16	3115220|F|0	Silico-DArT	A04	27.9	1	1
280	17	3121695|F|0	Silico-DArT	A04	28.4773
281	18	100020245|F|0	Silico-DArT	A04	30.9093
282	19	3106537|F|0	Silico-DArT	A04	47.9156
283	20	3080120|F|0	Silico-DArT	A04	47.9907
284	21	3108985|F|0	Silico-DArT	A04	48.4559
285	22	3089872|F|0	Silico-DArT	A04	48.8756
286	23	3100326|F|0	Silico-DArT	A04	50.8	1	1
287	24	3120203|F|0	Silico-DArT	A04	52.5526
288	25	3112387|F|0	Silico-DArT	A04	65.2588
289	26	3096579|F|0	Silico-DArT	A04	67.8	1	1
290	27	100017579|F|0	Silico-DArT	A04	68.5941
291	28	3131875|F|0	Silico-DArT	A04	70.8	1
292	29	100007020|F|0	Silico-DArT	A04	71.5932
293	30	3081208|F|0	Silico-DArT	A04	71.8746
294	31	3076080|F|0	Silico-DArT	A04	74.4	1	1
295	32	3079322|F|0	Silico-DArT	A04	77.1	1
296	33	3089077|F|0	Silico-DArT	A04	79.0091
297	34	100000922|F|0	Silico-DArT	A04	79.0526
298	35	100000689|F|0	Silico-DArT	A04	79.27
299	36	3202105|F|0	Silico-DArT	A04	79.5111
300	37	100000367|F|0	Silico-DArT	A04	80.6	1
301	38	100000708|F|0	Silico-DArT	A04	82	1	1
302	39	3138203|F|0	Silico-DArT	A04	83.4483
303	40	3112776|F|0	Silico-DArT	A04	84.0339
304	41	3078456|F|0	Silico-DArT	A04	84.0488
305	42	ra01618s01	SNP	A04	86.3235
306	43	ra01619s01	SNP	A04	86.5176
307	44	ra00529s01	SNP	A04	88	1	1
308	45	100000958|F|0	Silico-DArT	A04	92.3744
309	46	3119670|F|0	Silico-DArT	A04	92.7642
310	47	3106425|F|0	Silico-DArT	A04	93.1971
311	48	3085072|F|0	Silico-DArT	A04	93.7	1
312	49	3122899|F|0	Silico-DArT	A04	94.3	1
313	50	3089820|F|0	Silico-DArT	A04	94.5381
314	51	3152827|F|0	Silico-DArT	A04	94.5381
315	52	3152868|F|0	Silico-DArT	A04	94.6714
316	53	3217357|F|0	Silico-DArT	A04	95.3	1
317	54	3096433|F|0	Silico-DArT	A04	97.1486
318	55	3204804|F|0	Silico-DArT	A04	97.2915
319	56	100004692|F|0	Silico-DArT	A04	97.7
320	57	3142478|F|0	Silico-DArT	A04	97.7632
321	58	3165412|F|0	Silico-DArT	A04	97.9866
322	59	3085886|F|0	Silico-DArT	A04	98.5087
323	60	brPb-661999	DArT	A04	98.9	1	1
324	61	3130212|F|0	Silico-DArT	A04	98.9	1
325	62	3112445|F|0	Silico-DArT	A04	99.6	1
326	63	100004210|F|0	Silico-DArT	A04	100.9	1
327	64	3080399|F|0	Silico-DArT	A04	102.9	1
328	65	brPb-808367	DArT	A04	103.821
329	66	brPb-808366	DArT	A04	103.929
330	67	brPb-841775	DArT	A04	104.2	1	1
331	68	E39M48-188	AFLP	A04	105.5	1
332	69	3075129|F|0	Silico-DArT	A04	106.7	1
333	70	3140189|F|0	Silico-DArT	A04	107.9	1
334	71	3123541|F|0	Silico-DArT	A04	109.422
335	72	3102738|F|0	Silico-DArT	A04	110.4	1	1
336	73	100001515|F|0	Silico-DArT	A04	111.155
337	74	100002717|F|0	Silico-DArT	A04	113.036
338	75	100001017|F|0	Silico-DArT	A04	113.096
339	76	3079617|F|0	Silico-DArT	A04	113.285
340	77	3129057|F|0	Silico-DArT	A04	113.285
341	78	100000999|F|0	Silico-DArT	A04	113.311
342	79	3103799|F|0	Silico-DArT	A04	113.638
343	80	3107915|F|0	Silico-DArT	A04	114.1	1
344	81	3137305|F|0	Silico-DArT	A04	116.6	1
345	82	brPb-660337	DArT	A04	117.2	1	1
346	83	3123638|F|0	Silico-DArT	A04	117.2	1
347	84	3083857|F|0	Silico-DArT	A04	119.379
348	85	3098597|F|0	Silico-DArT	A04	120.5	1
349	86	3125501|F|0	Silico-DArT	A04	122.2	1
350	87	3153528|F|0	Silico-DArT	A04	122.976
351	88	3115002|F|0	Silico-DArT	A04	123.274
352	89	3087893|F|0	Silico-DArT	A04	123.395
353	90	3095207|F|0	Silico-DArT	A04	123.395
354	91	3092191|F|0	Silico-DArT	A04	123.5
355	92	3091626|F|0	Silico-DArT	A04	123.585
356	93	3075971|F|0	Silico-DArT	A04	123.9	1
357	94	brPb-658275	DArT	A04	124.5	1	1
358	95	brPb-841544	DArT	A04	124.823
359	96	3082820|F|0	Silico-DArT	A04	124.857
360	97	3134624|F|0	Silico-DArT	A04	125.049
361	98	100002172|F|0	Silico-DArT	A04	125.357
362	99	3138448|F|0	Silico-DArT	A04	125.385
363	100	100020167|F|0	Silico-DArT	A04	125.386
364	101	CB10493	SSR	A04	127	1
365	102	ra00443s01	SNP	A04	132.1	1	1
366	103	ra02159s01	SNP	A04	137.1	1	1
367	104	100001117|F|0	Silico-DArT	A04	143.2	1	1
368	105	E44M50-368	AFLP	A04	167.4	1	1
369	106	3094806|F|0	Silico-DArT	A04	194.2
370	1	E37M59-119	AFLP	A05	0	1	1
371	2	CB10545	SSR	A05	21.9	1	1
372	3	3147876|F|0	Silico-DArT	A05	24.9
373	4	brPb-809749	DArT	A05	25
374	5	brPb-662183	DArT	A05	25.4	1
375	6	3110316|F|0	Silico-DArT	A05	26.2
376	7	3140823|F|0	Silico-DArT	A05	26.4
377	8	brPb-658634	DArT	A05	26.9	1	1
378	9	3080546|F|0	Silico-DArT	A05	27.5
379	10	3090721|F|0	Silico-DArT	A05	27.5
380	11	E38M50-57	AFLP	A05	28.8	1	1
381	12	100000939|F|0	Silico-DArT	A05	32.5
382	13	3150271|F|0	Silico-DArT	A05	32.7
383	14	3092074|F|0	Silico-DArT	A05	32.8
384	15	3115448|F|0	Silico-DArT	A05	32.8
385	16	100002239|F|0	Silico-DArT	A05	32.9
386	17	3134509|F|0	Silico-DArT	A05	34.4
387	18	3161216|F|0	Silico-DArT	A05	35.3
388	19	ra00631s01	SNP	A05	39.9
389	20	ra03312s01	SNP	A05	42.8	1	1
390	21	ra03757s01	SNP	A05	46.3	1	1
391	22	3203233|F|0	Silico-DArT	A05	50
392	23	3104246|F|0	Silico-DArT	A05	50.2
393	24	3101879|F|0	Silico-DArT	A05	51.4	1	1
394	25	100001954|F|0	Silico-DArT	A05	56.2	1	1
395	26	100001325|F|0	Silico-DArT	A05	58.6112
396	27	3101878|F|0	Silico-DArT	A05	59.3
397	28	3159067|F|0	Silico-DArT	A05	60.5	1	1
398	29	3132264|F|0	Silico-DArT	A05	66.6
399	30	3080783|F|0	Silico-DArT	A05	69.1	1	1
400	31	100000411|F|0	Silico-DArT	A05	70.6
401	32	3123450|F|0	Silico-DArT	A05	70.9855
402	33	100002174|F|0	Silico-DArT	A05	74.3	1	1
403	34	3178758|F|0	Silico-DArT	A05	76.5
404	35	3080809|F|0	Silico-DArT	A05	76.6	1
405	36	100006261|F|0	Silico-DArT	A05	79.6	1	1
406	37	ra00630s01	SNP	A05	95.5891
407	38	3140870|F|0	Silico-DArT	A05	96.2544
408	39	ra01288s01	SNP	A05	96.6052
409	40	3158186|F|0	Silico-DArT	A05	96.6825
410	41	3079865|F|0	Silico-DArT	A05	96.8
411	42	3096094|F|0	Silico-DArT	A05	96.8
412	43	3220238|F|0	Silico-DArT	A05	96.9
413	44	3092837|F|0	Silico-DArT	A05	97.1
414	45	3081506|F|0	Silico-DArT	A05	97.1
415	46	CB10080	SSR	A05	97.2504
416	47	3133251|F|0	Silico-DArT	A05	97.9
417	48	3119024|F|0	Silico-DArT	A05	98.4098
418	49	3155149|F|0	Silico-DArT	A05	98.4788
419	50	brPb-662228	DArT	A05	98.6474
420	51	3082071|F|0	Silico-DArT	A05	100.2
421	52	3149242|F|0	Silico-DArT	A05	100.4
422	53	100000782|F|0	Silico-DArT	A05	100.7
423	54	3123068|F|0	Silico-DArT	A05	100.7
424	55	3125380|F|0	Silico-DArT	A05	100.8
425	56	100003440|F|0	Silico-DArT	A05	100.9
426	57	3149178|F|0	Silico-DArT	A05	100.9
427	58	100001204|F|0	Silico-DArT	A05	101.1	1	1
428	59	brPb-671027	DArT	A05	101.586
429	60	100000641|F|0	Silico-DArT	A05	103	1
430	61	100005373|F|0	Silico-DArT	A05	103.6	1
431	62	3178683|F|0	Silico-DArT	A05	103.7
432	63	100000931|F|0	Silico-DArT	A05	105.2
433	64	brPb-841413	DArT	A05	105.695
434	65	3187748|F|0	Silico-DArT	A05	105.737
435	66	3127498|F|0	Silico-DArT	A05	105.8
436	67	3086981|F|0	Silico-DArT	A05	105.9	1	1
437	68	3214359|F|0	Silico-DArT	A05	108.4	1
438	69	brPb-838478	DArT	A05	112.1	1	1
439	70	3117146|F|0	Silico-DArT	A05	113.2
440	71	3120075|F|0	Silico-DArT	A05	113.3
441	72	3107878|F|0	Silico-DArT	A05	114.3	1
442	73	3124967|F|0	Silico-DArT	A05	116.5	1	1
443	74	3082516|F|0	Silico-DArT	A05	118.2
444	75	Bn-A05-p20020286	KASP_Oil	A05	118.685
445	76	100017601|F|0	Silico-DArT	A05	119.3	1
446	77	3159039|F|0	Silico-DArT	A05	121.1	1	1
447	78	100004695|F|0	Silico-DArT	A05	122.7
448	79	3130915|F|0	Silico-DArT	A05	135.4	1	1
449	80	3085630|F|0	Silico-DArT	A05	160.5	1	1
450	81	Bn-A05-p22943215	KASP_Oil	A05	163.8
451	1	ra00669s01	SNP	A06	0	1	1
452	2	3165997|F|0	Silico-DArT	A06	4.5	1
453	3	3127612|F|0	Silico-DArT	A06	5.93611
454	4	3095104|F|0	Silico-DArT	A06	6.2
455	5	brPb-661213	DArT	A06	6.7	1
456	6	brPb-841736	DArT	A06	6.7	1	1
457	7	3077210|F|0	Silico-DArT	A06	6.7	1
458	8	100001454|F|0	Silico-DArT	A06	8.6	1
459	9	3085327|F|0	Silico-DArT	A06	11.2	1	1
460	10	3104397|F|0	Silico-DArT	A06	13.0333
461	11	100001528|F|0	Silico-DArT	A06	14.8667
462	12	3097489|F|0	Silico-DArT	A06	22.2	1	1
463	13	Bn-A06-p2617079	KASP_Oil	A06	27.9672
464	14	brPb-808844	DArT	A06	30.3	1	1
465	15	brPb-660024	DArT	A06	31.2	1
466	16	brPb-660405	DArT	A06	31.2	1
467	17	brPb-662153	DArT	A06	31.2	1
468	18	brPb-671060	DArT	A06	31.2	1
469	19	brPb-809719	DArT	A06	31.2	1
470	20	brPb-840355	DArT	A06	31.2	1
471	21	brPb-840896	DArT	A06	31.2	1
472	22	3144593|F|0	Silico-DArT	A06	34.224
473	23	3152360|F|0	Silico-DArT	A06	35.8
474	24	3079299|F|0	Silico-DArT	A06	36.1
475	25	100000418|F|0	Silico-DArT	A06	36.6	1
476	26	3122471|F|0	Silico-DArT	A06	37.2	1
477	27	3077601|F|0	Silico-DArT	A06	37.8	1	1
478	28	ra02880s01	SNP	A06	39.7
479	29	100001400|F|0	Silico-DArT	A06	41.8135
480	30	3146960|F|0	Silico-DArT	A06	42.7
481	31	100000898|F|0	Silico-DArT	A06	43.2	1
482	32	3080133|F|0	Silico-DArT	A06	45	1	1
483	33	3086008|F|0	Silico-DArT	A06	45.7	1
484	34	3166957|F|0	Silico-DArT	A06	49.2
485	35	3158598|F|0	Silico-DArT	A06	49.3
486	36	3117776|F|0	Silico-DArT	A06	49.5
487	37	3156714|F|0	Silico-DArT	A06	50.1	1	1
488	38	3110950|F|0	Silico-DArT	A06	53.6	1
489	39	3143447|F|0	Silico-DArT	A06	55.3	1
490	40	3154085|F|0	Silico-DArT	A06	57.4
491	41	3111072|F|0	Silico-DArT	A06	58.2	1	1
492	42	3169284|F|0	Silico-DArT	A06	58.7
493	43	3103251|F|0	Silico-DArT	A06	61.2
494	44	brPb-808961	DArT	A06	61.8	1
495	45	brPb-839172	DArT	A06	61.8	1
496	46	3102015|F|0	Silico-DArT	A06	61.8	1
497	47	3161827|F|0	Silico-DArT	A06	62.5
498	48	3090481|F|0	Silico-DArT	A06	62.8
499	49	ra00695s01	SNP	A06	63.6
500	50	ra00098s01	SNP	A06	63.7
501	51	Bn-A06-p7726350	KASP_Sterol	A06	63.8952
502	52	3155791|F|0	Silico-DArT	A06	64.3106
503	53	3155856|F|0	Silico-DArT	A06	64.3882
504	54	E37M51-262	AFLP	A06	64.7
505	55	3111802|F|0	Silico-DArT	A06	64.8
506	56	3164979|F|0	Silico-DArT	A06	65
507	57	brPb-662354	DArT	A06	65.8	1	1
508	58	3091828|F|0	Silico-DArT	A06	66.3
509	59	3095218|F|0	Silico-DArT	A06	67.7782
510	60	ra00122s01	SNP	A06	67.8099
511	61	3101890|F|0	Silico-DArT	A06	68.1226
512	62	100002746|F|0	Silico-DArT	A06	68.3
513	63	3168069|F|0	Silico-DArT	A06	68.4
514	64	3128731|F|0	Silico-DArT	A06	68.5
515	65	3082335|F|0	Silico-DArT	A06	68.6
516	66	3097844|F|0	Silico-DArT	A06	68.6
517	67	3157918|F|0	Silico-DArT	A06	69	1
518	68	3092874|F|0	Silico-DArT	A06	69.5	1
519	69	3114544|F|0	Silico-DArT	A06	70.6	1	1
520	70	3111903|F|0	Silico-DArT	A06	71.1
521	71	3174755|F|0	Silico-DArT	A06	71.15
522	72	3103617|F|0	Silico-DArT	A06	71.4
523	73	3083075|F|0	Silico-DArT	A06	71.7	1
524	74	3096722|F|0	Silico-DArT	A06	72
525	75	3118455|F|0	Silico-DArT	A06	72
526	76	3146385|F|0	Silico-DArT	A06	72.2	1
527	77	3078562|F|0	Silico-DArT	A06	72.7	1
528	78	3106588|F|0	Silico-DArT	A06	73.25
529	79	brPb-839202	DArT	A06	73.8	1
530	80	3145968|F|0	Silico-DArT	A06	74.1
531	81	3087382|F|0	Silico-DArT	A06	74.5
532	82	brPb-657724	DArT	A06	74.5154
533	83	100001663|F|0	Silico-DArT	A06	74.5895
534	84	3178905|F|0	Silico-DArT	A06	74.6571
535	85	100002574|F|0	Silico-DArT	A06	75	1
536	86	brPb-659119	DArT	A06	75.6	1	1
537	87	3154803|F|0	Silico-DArT	A06	75.6	1
538	88	3120800|F|0	Silico-DArT	A06	75.9
539	89	3099241|F|0	Silico-DArT	A06	76.6	1
540	90	100000571|F|0	Silico-DArT	A06	77.2	1
541	91	3081483|F|0	Silico-DArT	A06	77.6
542	92	3093423|F|0	Silico-DArT	A06	77.6
543	93	100002078|F|0	Silico-DArT	A06	79.8
544	94	3104196|F|0	Silico-DArT	A06	80.1
545	95	3118041|F|0	Silico-DArT	A06	80.4
546	96	100003367|F|0	Silico-DArT	A06	80.9	1	1
547	97	3159585|F|0	Silico-DArT	A06	83.3
548	98	3091100|F|0	Silico-DArT	A06	84.1	1	1
549	99	3085567|F|0	Silico-DArT	A06	85.3
550	100	3129180|F|0	Silico-DArT	A06	90.6	1	1
551	101	brPb-838969	DArT	A06	94.4	1	1
552	102	3081203|F|0	Silico-DArT	A06	95.8	1
553	103	E45M48-103	AFLP	A06	96.5333
554	104	3082035|F|0	Silico-DArT	A06	98	1
555	105	3084028|F|0	Silico-DArT	A06	100.7
556	106	3095659|F|0	Silico-DArT	A06	101.1	1
557	107	brPb-658875	DArT	A06	101.6	1	1
558	108	3094015|F|0	Silico-DArT	A06	102.7	1
559	109	3136242|F|0	Silico-DArT	A06	103
560	110	3140972|F|0	Silico-DArT	A06	103
561	111	E44M48-278	AFLP	A06	103.2
562	112	E44M50-238	AFLP	A06	103.23
563	113	3079522|F|0	Silico-DArT	A06	103.8	1
564	114	100003267|F|0	Silico-DArT	A06	104.4
565	115	3075341|F|0	Silico-DArT	A06	105.5	1	1
566	116	3117463|F|0	Silico-DArT	A06	106
567	117	3221610|F|0	Silico-DArT	A06	106.833
568	118	3086832|F|0	Silico-DArT	A06	109.1	1
569	119	3112388|F|0	Silico-DArT	A06	114.1	1	1
570	120	3098112|F|0	Silico-DArT	A06	115
571	121	3147893|F|0	Silico-DArT	A06	115.1
572	122	3096863|F|0	Silico-DArT	A06	120.1	1	1
573	123	100001404|F|0	Silico-DArT	A06	120.8
574	124	3216051|F|0	Silico-DArT	A06	128	1	1
575	1	HMG2A10-2	CG	A07	0	1	1
576	2	D120E-3	CG	A07	11.4803
577	3	3110517|F|0	Silico-DArT	A07	18	1	1
578	4	3102883|F|0	Silico-DArT	A07	20.8
579	5	100004241|F|0	Silico-DArT	A07	21.9592
580	6	100020171|F|0	Silico-DArT	A07	22.5848
581	7	100000991|F|0	Silico-DArT	A07	23.3213
582	8	100004676|F|0	Silico-DArT	A07	24.9811
583	9	3125506|F|0	Silico-DArT	A07	27.3646
584	10	3168208|F|0	Silico-DArT	A07	28.4237
585	11	100011842|F|0	Silico-DArT	A07	28.656
586	12	3215155|F|0	Silico-DArT	A07	28.9658
587	13	3109557|F|0	Silico-DArT	A07	29.014
588	14	3126880|F|0	Silico-DArT	A07	32.8	1	1
589	15	3144490|F|0	Silico-DArT	A07	34.3333
590	16	3100356|F|0	Silico-DArT	A07	34.7034
591	17	3199991|F|0	Silico-DArT	A07	35.1	1
592	18	3093071|F|0	Silico-DArT	A07	35.8765
593	19	3084921|F|0	Silico-DArT	A07	35.9381
594	20	100020114|F|0	Silico-DArT	A07	35.9381
595	21	brPb-839636	DArT	A07	36.2	1
596	22	3107557|F|0	Silico-DArT	A07	36.2	1
597	23	3082243|F|0	Silico-DArT	A07	36.4083
598	24	3077078|F|0	Silico-DArT	A07	36.7	1
599	25	100003906|F|0	Silico-DArT	A07	37.0333
600	26	3161729|F|0	Silico-DArT	A07	37.18
601	27	3201696|F|0	Silico-DArT	A07	37.7	1	1
602	28	3117058|F|0	Silico-DArT	A07	38.9
603	29	3170325|F|0	Silico-DArT	A07	40.1	1
604	30	3147391|F|0	Silico-DArT	A07	42.8278
605	31	3158086|F|0	Silico-DArT	A07	42.9364
606	32	3091032|F|0	Silico-DArT	A07	43.2161
607	33	3101139|F|0	Silico-DArT	A07	43.4127
608	34	3146730|F|0	Silico-DArT	A07	43.4127
609	35	3150019|F|0	Silico-DArT	A07	43.8154
610	36	3119858|F|0	Silico-DArT	A07	43.8962
611	37	3104689|F|0	Silico-DArT	A07	43.8962
612	38	brPb-671083	DArT	A07	44.3	1	1
613	39	3138917|F|0	Silico-DArT	A07	44.3	1
614	40	3082028|F|0	Silico-DArT	A07	44.9757
615	41	Bn-A10-p11918400	KASP_Sterol	A07	45.3915
616	42	ra00662s01	SNP	A07	46.8	1
617	43	ra03823s01	SNP	A07	47.3435
618	44	ra00106s01	SNP	A07	49.3	1	1
619	45	ra00124s01	SNP	A07	51.6	1
620	46	ra00123s01	SNP	A07	55.4	1	1
621	47	ra00476s01	SNP	A07	61.8	1	1
622	48	100006288|F|0	Silico-DArT	A07	63.8515
623	49	3079664|F|0	Silico-DArT	A07	63.8515
624	50	3104913|F|0	Silico-DArT	A07	63.946
625	51	100003344|F|0	Silico-DArT	A07	63.9717
626	52	3146009|F|0	Silico-DArT	A07	64.0713
627	53	brPb-671004	DArT	A07	64.168
628	54	brPb-839259	DArT	A07	64.168
629	55	ra00366s01	SNP	A07	65.5	1	1
630	56	brPb-661422	DArT	A07	66.1696
631	57	ra03975s01	SNP	A07	66.9	1
632	58	ra00069s01	SNP	A07	68.3	1	1
633	59	3091635|F|0	Silico-DArT	A07	70.8089
634	60	3095296|F|0	Silico-DArT	A07	71.2385
635	61	3081366|F|0	Silico-DArT	A07	71.3072
636	62	3087873|F|0	Silico-DArT	A07	71.7163
637	63	100000677|F|0	Silico-DArT	A07	72.2345
638	64	3118053|F|0	Silico-DArT	A07	72.4637
639	65	3084997|F|0	Silico-DArT	A07	72.4647
640	66	3098875|F|0	Silico-DArT	A07	72.5751
641	67	3103317|F|0	Silico-DArT	A07	72.651
642	68	3130692|F|0	Silico-DArT	A07	73.0087
643	69	3133446|F|0	Silico-DArT	A07	73.4909
644	70	3152181|F|0	Silico-DArT	A07	73.569
645	71	100002833|F|0	Silico-DArT	A07	74.1985
646	72	brPb-808556	DArT	A07	74.3288
647	73	100000104|F|0	Silico-DArT	A07	75.4318
648	74	3155824|F|0	Silico-DArT	A07	75.6241
649	75	3081825|F|0	Silico-DArT	A07	76.3861
650	76	3096398|F|0	Silico-DArT	A07	78.4288
651	77	3104105|F|0	Silico-DArT	A07	79.891
652	78	3134422|F|0	Silico-DArT	A07	81.2323
653	79	3085294|F|0	Silico-DArT	A07	81.2554
654	80	3099641|F|0	Silico-DArT	A07	81.2709
655	81	100001652|F|0	Silico-DArT	A07	81.4486
656	82	100001122|F|0	Silico-DArT	A07	81.5436
657	83	3105682|F|0	Silico-DArT	A07	81.5619
658	84	brPb-657950	DArT	A07	81.581
659	85	3105562|F|0	Silico-DArT	A07	81.6056
660	86	3113721|F|0	Silico-DArT	A07	81.6996
661	87	3165473|F|0	Silico-DArT	A07	81.8874
662	88	3107917|F|0	Silico-DArT	A07	81.9545
663	89	100001576|F|0	Silico-DArT	A07	82.1203
664	90	3213750|F|0	Silico-DArT	A07	82.1773
665	91	3094803|F|0	Silico-DArT	A07	82.4012
666	92	ra04226s01	SNP	A07	87.4	1	1
667	93	ra02893s01	SNP	A07	89.7165
668	94	3221850|F|0	Silico-DArT	A07	91.5537
669	95	3089394|F|0	Silico-DArT	A07	92.035
670	96	3148683|F|0	Silico-DArT	A07	92.0393
671	97	3085559|F|0	Silico-DArT	A07	92.1664
672	98	3092466|F|0	Silico-DArT	A07	92.2571
673	99	3155716|F|0	Silico-DArT	A07	92.5168
674	100	3169755|F|0	Silico-DArT	A07	92.6357
675	101	100001438|F|0	Silico-DArT	A07	92.652
676	102	3210809|F|0	Silico-DArT	A07	92.6532
677	103	3138064|F|0	Silico-DArT	A07	92.9557
678	104	3127470|F|0	Silico-DArT	A07	93.0973
679	105	100000366|F|0	Silico-DArT	A07	93.1228
680	106	3158614|F|0	Silico-DArT	A07	93.2198
681	107	3101529|F|0	Silico-DArT	A07	93.2701
682	108	3116838|F|0	Silico-DArT	A07	93.4657
683	109	3096443|F|0	Silico-DArT	A07	93.5296
684	110	3182734|F|0	Silico-DArT	A07	93.6356
685	111	3155006|F|0	Silico-DArT	A07	93.8357
686	112	3093208|F|0	Silico-DArT	A07	94.0238
687	113	3078747|F|0	Silico-DArT	A07	94.2
688	114	3144459|F|0	Silico-DArT	A07	94.4345
689	115	3077429|F|0	Silico-DArT	A07	94.7608
690	116	3102141|F|0	Silico-DArT	A07	94.8739
691	117	3122069|F|0	Silico-DArT	A07	94.9711
692	118	3087787|F|0	Silico-DArT	A07	95.05
693	119	3110307|F|0	Silico-DArT	A07	95.1494
694	120	100016758|F|0	Silico-DArT	A07	95.2033
695	121	100014492|F|0	Silico-DArT	A07	96.0928
696	122	ra00688s01	SNP	A07	101	1	1
697	123	3080964|F|0	Silico-DArT	A07	103.971
698	124	3105846|F|0	Silico-DArT	A07	104.677
699	125	3086581|F|0	Silico-DArT	A07	106.365
700	126	ra00502s01	SNP	A07	106.812
701	127	E40M50-263	AFLP	A07	109.5	1	1
702	128	3087651|F|0	Silico-DArT	A07	113.5
703	129	100009756|F|0	Silico-DArT	A07	113.5
704	130	3095820|F|0	Silico-DArT	A07	113.583
705	131	100000635|F|0	Silico-DArT	A07	113.808
706	132	3108912|F|0	Silico-DArT	A07	113.877
707	133	100000192|F|0	Silico-DArT	A07	113.984
708	134	3081643|F|0	Silico-DArT	A07	114.085
709	135	ra00696s01	SNP	A07	114.359
710	136	ra04111s01	SNP	A07	114.5
711	137	3163256|F|0	Silico-DArT	A07	115.527
712	138	3079046|F|0	Silico-DArT	A07	115.646
713	139	3110657|F|0	Silico-DArT	A07	116.915
714	140	3094109|F|0	Silico-DArT	A07	116.915
715	141	3102071|F|0	Silico-DArT	A07	116.973
716	142	3122992|F|0	Silico-DArT	A07	117.5	1	1
717	143	3077979|F|0	Silico-DArT	A07	118.742
718	144	100001444|F|0	Silico-DArT	A07	119.032
719	145	brPb-657606	DArT	A07	119.4	1
720	146	brPb-657676	DArT	A07	119.4	1
721	147	Bn-A07-p21078249	KASP_Sterol	A07	120.009
722	148	100003359|F|0	Silico-DArT	A07	120.065
723	149	HMG1A07	CG	A07	120.096
724	150	100020173|F|0	Silico-DArT	A07	120.7	1
725	151	3100601|F|0	Silico-DArT	A07	121.77
726	152	3092395|F|0	Silico-DArT	A07	123.195
727	153	3124997|F|0	Silico-DArT	A07	123.6	1	1
728	154	3083394|F|0	Silico-DArT	A07	124.8
729	155	3188698|F|0	Silico-DArT	A07	124.829
730	156	100004780|F|0	Silico-DArT	A07	124.97
731	157	3135423|F|0	Silico-DArT	A07	125.9	1
732	158	3162490|F|0	Silico-DArT	A07	126.262
733	159	3085420|F|0	Silico-DArT	A07	126.6	1
734	160	3174697|F|0	Silico-DArT	A07	127.2	1	1
735	161	100007132|F|0	Silico-DArT	A07	128.294
736	162	3087003|F|0	Silico-DArT	A07	128.358
737	163	3081222|F|0	Silico-DArT	A07	128.477
738	164	3100149|F|0	Silico-DArT	A07	133.7	1	1
739	1	ra00574s01	SNP	A08	0	1	1
740	2	ra01507s01	SNP	A08	9.4	1	1
741	3	brPb-840706	DArT	A08	13.7439
742	4	brPb-841145	DArT	A08	13.7439
743	5	3108185|F|0	Silico-DArT	A08	13.8152
744	6	3088451|F|0	Silico-DArT	A08	13.8874
745	7	100000779|F|0	Silico-DArT	A08	13.8887
746	8	3080518|F|0	Silico-DArT	A08	13.9451
747	9	3078154|F|0	Silico-DArT	A08	14.5494
748	10	E37M59-302	AFLP	A08	15.5	1
749	11	3096017|F|0	Silico-DArT	A08	16.4884
750	12	Bn-A08-p14597858	KASP_Oil	A08	16.5069
751	13	E44M48-412	AFLP	A08	18	1	1
752	14	3101417|F|0	Silico-DArT	A08	19.2537
753	15	3191113|F|0	Silico-DArT	A08	20	1
754	16	3079969|F|0	Silico-DArT	A08	21.3	1
755	17	brPb-658031	DArT	A08	21.9	1
756	18	brPb-808147	DArT	A08	21.9	1
757	19	brPb-809516	DArT	A08	21.9	1
758	20	3214939|F|0	Silico-DArT	A08	21.9	1
759	21	3216686|F|0	Silico-DArT	A08	22.2043
760	22	100002170|F|0	Silico-DArT	A08	22.2214
761	23	3086154|F|0	Silico-DArT	A08	22.2214
762	24	brPb-808461	DArT	A08	22.4	1
763	25	brPb-841039	DArT	A08	22.4	1
764	26	brPb-660348	DArT	A08	22.8	1	1
765	27	brPb-838822	DArT	A08	22.8	1
766	28	3075762|F|0	Silico-DArT	A08	22.8	1
767	29	3101278|F|0	Silico-DArT	A08	24.7652
768	30	100001202|F|0	Silico-DArT	A08	25.44
769	31	100000347|F|0	Silico-DArT	A08	26.1	1
770	32	100000420|F|0	Silico-DArT	A08	26.7	1
771	33	3101673|F|0	Silico-DArT	A08	27.05
772	34	100001705|F|0	Silico-DArT	A08	27.4	1
773	35	3082230|F|0	Silico-DArT	A08	28.1255
774	36	3084249|F|0	Silico-DArT	A08	28.1255
775	37	3142601|F|0	Silico-DArT	A08	28.1657
776	38	3077168|F|0	Silico-DArT	A08	28.3828
777	39	100005340|F|0	Silico-DArT	A08	29.3	1	1
778	40	100002894|F|0	Silico-DArT	A08	29.7615
779	41	3105911|F|0	Silico-DArT	A08	30.0222
780	42	100000754|F|0	Silico-DArT	A08	30.3685
781	43	3107840|F|0	Silico-DArT	A08	32.3	1	1
782	44	3085908|F|0	Silico-DArT	A08	33.6
783	45	3134824|F|0	Silico-DArT	A08	37.8
784	1	3183479|F|0	Silico-DArT	A08-II	0	1	1
785	2	brPb-657962	DArT	A08-II	3.4	1
786	3	3086525|F|0	Silico-DArT	A08-II	3.4	1
787	4	3107179|F|0	Silico-DArT	A08-II	5.1	1	1
788	5	3108568|F|0	Silico-DArT	A08-II	6.8	1
789	6	3104723|F|0	Silico-DArT	A08-II	8.14643
790	7	3130947|F|0	Silico-DArT	A08-II	9.7	1	1
791	1	3117526|F|0	Silico-DArT	A09	-10.2
792	2	CB10103	SSR	A09	-9.5
793	3	Bn-A09-p7047022	KASP_Oil	A09	-9.2
794	4	3086052|F|0	Silico-DArT	A09	-8
795	5	100001262|F|0	Silico-DArT	A09	-7.4
796	6	3077115|F|0	Silico-DArT	A09	-7.4
797	7	3160393|F|0	Silico-DArT	A09	-6.3
798	8	3167079|F|0	Silico-DArT	A09	-6.3
799	9	100002348|F|0	Silico-DArT	A09	-5.7
800	10	3163543|F|0	Silico-DArT	A09	-3.7
801	11	100001587|F|0	Silico-DArT	A09	0	1	1
802	12	brPb-658420	DArT	A09	3.1
803	13	brPb-659767	DArT	A09	3.1
804	14	3105182|F|0	Silico-DArT	A09	3.1
805	15	3090195|F|0	Silico-DArT	A09	3.9
806	16	3076259|F|0	Silico-DArT	A09	4
807	17	E44M51-274	AFLP	A09	4.2382
808	18	3076863|F|0	Silico-DArT	A09	4.5
809	19	E45M48-277	AFLP	A09	4.70171
810	20	3088326|F|0	Silico-DArT	A09	4.9
811	21	3120227|F|0	Silico-DArT	A09	5.3
812	22	3128791|F|0	Silico-DArT	A09	24.6	1	1
813	23	3123759|F|0	Silico-DArT	A09	30.7	1	1
814	24	100000807|F|0	Silico-DArT	A09	36.4	1	1
815	25	3161096|F|0	Silico-DArT	A09	37.5
816	26	3129190|F|0	Silico-DArT	A09	39.767
817	27	100001207|F|0	Silico-DArT	A09	53	1	1
818	28	3120132|F|0	Silico-DArT	A09	55.4	1
819	29	100007236|F|0	Silico-DArT	A09	56.1	1
820	30	100013073|F|0	Silico-DArT	A09	58.7
821	31	3129027|F|0	Silico-DArT	A09	59.8	1	1
822	32	3094134|F|0	Silico-DArT	A09	60.5
823	33	3104685|F|0	Silico-DArT	A09	60.6
824	34	100001544|F|0	Silico-DArT	A09	60.6
825	35	100002145|F|0	Silico-DArT	A09	61.5	1
826	36	100010105|F|0	Silico-DArT	A09	63.8	1	1
827	37	100001200|F|0	Silico-DArT	A09	64.3
828	38	100001796|F|0	Silico-DArT	A09	64.3
829	39	100003604|F|0	Silico-DArT	A09	65.7079
830	40	ra00232s01	SNP	A09	73.0442
831	41	E44M59-288	AFLP	A09	74.5
832	42	3079866|F|0	Silico-DArT	A09	75
833	43	100001522|F|0	Silico-DArT	A09	76.3	1	1
834	44	3086664|F|0	Silico-DArT	A09	78.9	1	1
835	45	3112150|F|0	Silico-DArT	A09	82.4236
836	46	ra00324s01	SNP	A09	83.937
837	47	3160715|F|0	Silico-DArT	A09	96.6
838	48	brPb-840102	DArT	A09	99.3	1	1
839	49	100000398|F|0	Silico-DArT	A09	99.3	1
840	50	brPb-661799	DArT	A09	100.6	1
841	51	100019446|F|0	Silico-DArT	A09	100.6	1
842	52	100002870|F|0	Silico-DArT	A09	101.137
843	53	3167528|F|0	Silico-DArT	A09	101.8	1
844	54	3084822|F|0	Silico-DArT	A09	103.6	1
845	55	3153877|F|0	Silico-DArT	A09	104.2
846	56	brPb-657939	DArT	A09	107.8	1
847	57	brPb-661741	DArT	A09	107.8	1	1
848	58	3078875|F|0	Silico-DArT	A09	107.8	1
849	59	brPb-658630	DArT	A09	108.2
850	60	brPb-661730	DArT	A09	108.2
851	61	Bn-A09-p36402581	KASP_Oil	A09	109.663
852	62	100004872|F|0	Silico-DArT	A09	110.6
853	63	3078836|F|0	Silico-DArT	A09	115.6	1	1
854	64	3092922|F|0	Silico-DArT	A09	116.9
855	65	3106147|F|0	Silico-DArT	A09	120	1	1
856	1	E40M50-486	AFLP	A10	0	1	1
857	2	3082551|F|0	Silico-DArT	A10	13
858	3	100003139|F|0	Silico-DArT	A10	13.3
859	4	3122317|F|0	Silico-DArT	A10	13.5414
860	5	3105477|F|0	Silico-DArT	A10	13.7354
861	6	100020237|F|0	Silico-DArT	A10	14.0123
862	7	3171611|F|0	Silico-DArT	A10	14.1
863	8	ra00309s01	SNP	A10	14.1
864	9	ra00722s01	SNP	A10	14.2
865	10	100005647|F|0	Silico-DArT	A10	14.3
866	11	100001087|F|0	Silico-DArT	A10	14.5444
867	12	3078744|F|0	Silico-DArT	A10	14.6
868	13	3113208|F|0	Silico-DArT	A10	14.6374
869	14	3155415|F|0	Silico-DArT	A10	14.7333
870	15	E40M50-325	AFLP	A10	14.875
871	16	3077374|F|0	Silico-DArT	A10	14.9477
872	17	3124471|F|0	Silico-DArT	A10	15.0925
873	18	100007238|F|0	Silico-DArT	A10	15.253
874	19	100002494|F|0	Silico-DArT	A10	15.3066
875	20	3206921|F|0	Silico-DArT	A10	15.6
876	21	E32M48-191	AFLP	A10	15.6388
877	22	3124821|F|0	Silico-DArT	A10	15.9327
878	23	100000387|F|0	Silico-DArT	A10	16.4
879	24	3151448|F|0	Silico-DArT	A10	16.5
880	25	100001142|F|0	Silico-DArT	A10	16.7
881	26	E37M50-350	AFLP	A10	16.9323
882	27	3117316|F|0	Silico-DArT	A10	17.5
883	28	E37M50-346	AFLP	A10	18.7	1	1
884	29	100001764|F|0	Silico-DArT	A10	19.6
885	30	3082738|F|0	Silico-DArT	A10	19.6391
886	31	3092718|F|0	Silico-DArT	A10	19.8
887	32	3160334|F|0	Silico-DArT	A10	19.8
888	33	100000424|F|0	Silico-DArT	A10	19.8
889	34	E44M48-61	AFLP	A10	19.8294
890	35	100002245|F|0	Silico-DArT	A10	20.1
891	36	3148980|F|0	Silico-DArT	A10	20.1
892	37	3075752|F|0	Silico-DArT	A10	20.3
893	38	brPb-658597	DArT	A10	20.3145
894	39	3192191|F|0	Silico-DArT	A10	20.3918
895	40	3139183|F|0	Silico-DArT	A10	20.4
896	41	3074354|F|0	Silico-DArT	A10	20.5
897	42	3170450|F|0	Silico-DArT	A10	20.6
898	43	3169562|F|0	Silico-DArT	A10	20.7
899	44	brPb-658977	DArT	A10	21.1	1
900	45	3118361|F|0	Silico-DArT	A10	21.1	1
901	46	brPb-671233	DArT	A10	22.9	1
902	47	3081100|F|0	Silico-DArT	A10	23.1
903	48	3104190|F|0	Silico-DArT	A10	23.1
904	49	3140449|F|0	Silico-DArT	A10	23.1
905	50	3084063|F|0	Silico-DArT	A10	23.12
906	51	100003731|F|0	Silico-DArT	A10	23.1323
907	52	E44M59-142	AFLP	A10	23.3	1
908	53	3183448|F|0	Silico-DArT	A10	23.3	1
909	54	brPb-838630	DArT	A10	23.4
910	55	3155296|F|0	Silico-DArT	A10	23.5
911	56	100005383|F|0	Silico-DArT	A10	23.5
912	57	3101763|F|0	Silico-DArT	A10	23.5
913	58	3112941|F|0	Silico-DArT	A10	23.5
914	59	3115940|F|0	Silico-DArT	A10	23.5
915	60	brPb-663458	DArT	A10	23.7	1	1
916	61	3125308|F|0	Silico-DArT	A10	24
917	62	3091465|F|0	Silico-DArT	A10	24.1
918	63	3103408|F|0	Silico-DArT	A10	24.1
919	64	3106273|F|0	Silico-DArT	A10	24.1
920	65	3123350|F|0	Silico-DArT	A10	24.1
921	66	3079116|F|0	Silico-DArT	A10	24.1
922	67	3108659|F|0	Silico-DArT	A10	24.1
923	68	3106844|F|0	Silico-DArT	A10	24.1354
924	69	3176982|F|0	Silico-DArT	A10	24.2
925	70	3186758|F|0	Silico-DArT	A10	24.2
926	71	100002471|F|0	Silico-DArT	A10	24.2696
927	72	100020270|F|0	Silico-DArT	A10	24.8	1
928	73	3098925|F|0	Silico-DArT	A10	25.4
929	74	3209880|F|0	Silico-DArT	A10	25.4
930	75	3098474|F|0	Silico-DArT	A10	25.4205
931	76	brPb-657811	DArT	A10	25.9	1
932	77	3090321|F|0	Silico-DArT	A10	26.2
933	78	3139676|F|0	Silico-DArT	A10	26.4
934	79	3142772|F|0	Silico-DArT	A10	27	1	1
935	80	3199708|F|0	Silico-DArT	A10	28.1974
936	81	100005196|F|0	Silico-DArT	A10	28.3125
937	82	3171065|F|0	Silico-DArT	A10	28.4104
938	83	100000526|F|0	Silico-DArT	A10	29.3471
939	84	3197727|F|0	Silico-DArT	A10	30.5	1
940	85	100004037|F|0	Silico-DArT	A10	31
941	86	3130241|F|0	Silico-DArT	A10	31.8647
942	87	3108620|F|0	Silico-DArT	A10	32.2
943	88	3087218|F|0	Silico-DArT	A10	33.4	1	1
944	89	100012313|F|0	Silico-DArT	A10	34.7	1
945	90	100001882|F|0	Silico-DArT	A10	35.5
946	91	100005354|F|0	Silico-DArT	A10	36	1
947	92	3102759|F|0	Silico-DArT	A10	36.5	1
948	93	brPb-839046	DArT	A10	37	1	1
949	94	3151538|F|0	Silico-DArT	A10	37.7
950	95	3082509|F|0	Silico-DArT	A10	39.6
951	96	3111468|F|0	Silico-DArT	A10	40.1	1
952	97	3090635|F|0	Silico-DArT	A10	41.2483
953	98	brPb-809526	DArT	A10	41.9	1	1
954	99	3100364|F|0	Silico-DArT	A10	44	1
955	100	brPb-658429	DArT	A10	45.8056
956	101	3141120|F|0	Silico-DArT	A10	46.9
957	102	3173168|F|0	Silico-DArT	A10	47.2
958	103	E38M51-138	AFLP	A10	48.5	1	1
959	104	3147607|F|0	Silico-DArT	A10	48.9
960	105	3080720|F|0	Silico-DArT	A10	49.1
961	106	3141115|F|0	Silico-DArT	A10	49.4
962	107	3110112|F|0	Silico-DArT	A10	50.8	1
963	108	3113938|F|0	Silico-DArT	A10	52.3244
964	109	brPb-661312	DArT	A10	53.7	1
965	110	brPb-670984	DArT	A10	53.7	1	1
966	111	3092784|F|0	Silico-DArT	A10	57.3	1
967	112	100001299|F|0	Silico-DArT	A10	57.3	1
968	113	3134528|F|0	Silico-DArT	A10	58.3
969	114	3139478|F|0	Silico-DArT	A10	58.4077
970	115	100003622|F|0	Silico-DArT	A10	60.9	1	1
971	116	3127574|F|0	Silico-DArT	A10	62.2
972	117	3121146|F|0	Silico-DArT	A10	64.8	1	1
973	118	3132451|F|0	Silico-DArT	A10	65.4
974	119	ra00262s01	SNP	A10	68
975	120	3113923|F|0	Silico-DArT	A10	76
976	121	100005645|F|0	Silico-DArT	A10	76.5
977	122	3143860|F|0	Silico-DArT	A10	77	1
978	123	3162075|F|0	Silico-DArT	A10	77	1	1
979	124	3114709|F|0	Silico-DArT	A10	78.7	1
980	125	3078994|F|0	Silico-DArT	A10	79.8	1
981	126	3088349|F|0	Silico-DArT	A10	79.8	1
982	127	3121519|F|0	Silico-DArT	A10	83.9	1	1
983	128	3080489|F|0	Silico-DArT	A10	93.4	1	1
984	129	3090919|F|0	Silico-DArT	A10	94.1
985	1	3089602|F|0	Silico-DArT	C01	0	1	1
986	2	3125697|F|0	Silico-DArT	C01	2.3	1
987	3	3218184|F|0	Silico-DArT	C01	5.6	1	1
988	4	3075934|F|0	Silico-DArT	C01	6.4	1
989	5	3117027|F|0	Silico-DArT	C01	7.2	1
990	6	3099172|F|0	Silico-DArT	C01	7.9
991	7	100000264|F|0	Silico-DArT	C01	8.3	1
992	8	3105213|F|0	Silico-DArT	C01	10	1	1
993	9	ra00575s01	SNP	C01	11.8125
994	10	100003372|F|0	Silico-DArT	C01	15.8	1	1
995	11	3195275|F|0	Silico-DArT	C01	16.3
996	12	3078343|F|0	Silico-DArT	C01	16.7
997	13	3186788|F|0	Silico-DArT	C01	22.6
998	14	brPb-841618	DArT	C01	23.3	1	1
999	15	CB10208	SSR	C01	33.2153
1000	16	ra00586s01	SNP	C01	34.3
1001	17	100001436|F|0	Silico-DArT	C01	38.9	1	1
1002	18	3134706|F|0	Silico-DArT	C01	40.7
1003	19	100000250|F|0	Silico-DArT	C01	41.6	1	1
1004	20	brPb-670827	DArT	C01	42.2
1005	21	100000478|F|0	Silico-DArT	C01	42.2
1006	22	100000654|F|0	Silico-DArT	C01	42.2
1007	23	100003200|F|0	Silico-DArT	C01	42.3
1008	24	ra00057s01	SNP	C01	48.471
1009	25	100002286|F|0	Silico-DArT	C01	55.2309
1010	26	100001283|F|0	Silico-DArT	C01	59.9	1	1
1011	27	3102163|F|0	Silico-DArT	C01	68.5701
1012	28	100003708|F|0	Silico-DArT	C01	70.1
1013	29	brPb-658209	DArT	C01	71.5	1
1014	30	brPb-661581	DArT	C01	71.5	1	1
1015	31	100001362|F|0	Silico-DArT	C01	71.5	1
1016	32	3217953|F|0	Silico-DArT	C01	72.1
1017	33	ra02156s01	SNP	C01	77.5	1	1
1018	1	3181853|F|0	Silico-DArT	C02	0	1	1
1019	2	brPb-838939	DArT	C02	1.8	1
1020	3	3100433|F|0	Silico-DArT	C02	1.8	1
1021	4	3081013|F|0	Silico-DArT	C02	4.7	1
1022	5	100005406|F|0	Silico-DArT	C02	5.7
1023	6	3098215|F|0	Silico-DArT	C02	6.2	1	1
1024	7	3079210|F|0	Silico-DArT	C02	7.8	1
1025	8	100003257|F|0	Silico-DArT	C02	10.1	1	1
1026	9	Bn-scaff_15714_1-p1787439	KASP_Sterol	C02	13.9711
1027	10	3077481|F|0	Silico-DArT	C02	16.8	1	1
1028	11	3078746|F|0	Silico-DArT	C02	34.7
1029	12	3135517|F|0	Silico-DArT	C02	34.7
1030	13	ra00403s01	SNP	C02	39.9	1	1
1031	14	100003330|F|0	Silico-DArT	C02	48.2
1032	1	MD38	SSR	C02-II	0	1	1
1033	2	3130831|F|0	Silico-DArT	C02-II	5.8	1	1
1034	3	ra00265s01	SNP	C02-II	28.5	1	1
1035	4	3144088|F|0	Silico-DArT	C02-II	31.4818
1036	5	3114214|F|0	Silico-DArT	C02-II	32.6	1	1
1037	6	3112452|F|0	Silico-DArT	C02-II	34.4	1
1038	7	3116358|F|0	Silico-DArT	C02-II	34.9	1
1039	8	3101131|F|0	Silico-DArT	C02-II	36.1	1	1
1040	9	100000299|F|0	Silico-DArT	C02-II	37.3228
1041	10	3076891|F|0	Silico-DArT	C02-II	37.6167
1042	11	100003435|F|0	Silico-DArT	C02-II	37.739
1043	12	E38M59-241	AFLP	C02-II	40.3	1	1
1044	13	3130662|F|0	Silico-DArT	C02-II	45.8766
1045	14	3134297|F|0	Silico-DArT	C02-II	66.3	1	1
1046	15	3110160|F|0	Silico-DArT	C02-II	90.1	1	1
1047	16	3075380|F|0	Silico-DArT	C02-II	92.9
1048	17	3097235|F|0	Silico-DArT	C02-II	93.3
1049	18	brPb-657639	DArT	C02-II	97.1
1050	19	100002713|F|0	Silico-DArT	C02-II	97.1
1051	20	3102949|F|0	Silico-DArT	C02-II	97.9
1052	1	Bn-scaff_16755_1-p1208174	KASP_Oil	C03	0	1	1
1053	2	100001909|F|0	Silico-DArT	C03	3.7	1
1054	3	3172996|F|0	Silico-DArT	C03	4.10385
1055	4	brPb-661033	DArT	C03	4.13448
1056	5	3075957|F|0	Silico-DArT	C03	4.30789
1057	6	100001039|F|0	Silico-DArT	C03	4.30789
1058	7	100004366|F|0	Silico-DArT	C03	4.30789
1059	8	brPb-841314	DArT	C03	4.31463
1060	9	100008582|F|0	Silico-DArT	C03	4.4
1061	10	100001513|F|0	Silico-DArT	C03	4.46034
1062	11	100003174|F|0	Silico-DArT	C03	4.6038
1063	12	3141420|F|0	Silico-DArT	C03	5.8	1	1
1064	13	100001744|F|0	Silico-DArT	C03	7.17222
1065	14	3130599|F|0	Silico-DArT	C03	7.7	1
1066	15	100011291|F|0	Silico-DArT	C03	9.20545
1067	16	3163034|F|0	Silico-DArT	C03	9.29231
1068	17	3094659|F|0	Silico-DArT	C03	10.46
1069	18	3107451|F|0	Silico-DArT	C03	11.38
1070	19	3082352|F|0	Silico-DArT	C03	12.3	1
1071	20	3079122|F|0	Silico-DArT	C03	13.5	1	1
1072	21	3106642|F|0	Silico-DArT	C03	13.9349
1073	22	3101243|F|0	Silico-DArT	C03	14.0667
1074	23	3088817|F|0	Silico-DArT	C03	14.0816
1075	24	3094325|F|0	Silico-DArT	C03	15.2	1
1076	25	3161741|F|0	Silico-DArT	C03	17.2392
1077	26	E37M59-318	AFLP	C03	17.5333
1078	27	3123732|F|0	Silico-DArT	C03	17.772
1079	28	3080728|F|0	Silico-DArT	C03	17.8203
1080	29	3169487|F|0	Silico-DArT	C03	17.8604
1081	30	3134018|F|0	Silico-DArT	C03	17.9223
1082	31	3135058|F|0	Silico-DArT	C03	17.942
1083	32	ra00706s02	SNP	C03	18.0323
1084	33	3124978|F|0	Silico-DArT	C03	23.8	1	1
1085	34	3154171|F|0	Silico-DArT	C03	24.5385
1086	35	3151124|F|0	Silico-DArT	C03	25.6	1
1087	36	3199342|F|0	Silico-DArT	C03	28.4427
1088	37	E40M50-293	AFLP	C03	28.5197
1089	38	3158428|F|0	Silico-DArT	C03	29.2119
1090	39	brPb-839425	DArT	C03	29.7	1	1
1091	40	100005393|F|0	Silico-DArT	C03	30.2423
1092	41	3144775|F|0	Silico-DArT	C03	30.9478
1093	42	ra00652s01	SNP	C03	32.1568
1094	43	Bn-scaff_24631_1-p422231	KASP_Oil	C03	39.1	1	1
1095	44	100000706|F|0	Silico-DArT	C03	39.787
1096	45	100001728|F|0	Silico-DArT	C03	42.2908
1097	46	3082293|F|0	Silico-DArT	C03	42.2968
1098	47	3078479|F|0	Silico-DArT	C03	42.3978
1099	48	brPb-663595	DArT	C03	44.4	1	1
1100	49	3117172|F|0	Silico-DArT	C03	45.55
1101	50	3079795|F|0	Silico-DArT	C03	45.7939
1102	51	3138311|F|0	Silico-DArT	C03	45.9541
1103	52	100003626|F|0	Silico-DArT	C03	46.1424
1104	53	3098806|F|0	Silico-DArT	C03	46.7	1
1105	54	brPb-661171	DArT	C03	47.5	1
1106	55	3106682|F|0	Silico-DArT	C03	47.5	1
1107	56	3096432|F|0	Silico-DArT	C03	48.6	1
1108	57	3080238|F|0	Silico-DArT	C03	49.7	1
1109	58	3145549|F|0	Silico-DArT	C03	50.025
1110	59	3099333|F|0	Silico-DArT	C03	50.3	1	1
1111	60	3110585|F|0	Silico-DArT	C03	50.3	1
1112	61	3151559|F|0	Silico-DArT	C03	50.9	1
1113	62	3151444|F|0	Silico-DArT	C03	52.8629
1114	63	3111584|F|0	Silico-DArT	C03	54.3	1	1
1115	64	100001058|F|0	Silico-DArT	C03	55.4109
1116	65	3082377|F|0	Silico-DArT	C03	61.6	1	1
1117	66	3093258|F|0	Silico-DArT	C03	63.1712
1118	67	100001264|F|0	Silico-DArT	C03	70.7	1	1
1119	68	3093577|F|0	Silico-DArT	C03	79.719
1120	69	3093435|F|0	Silico-DArT	C03	83.2	1	1
1121	70	3137975|F|0	Silico-DArT	C03	85.216
1122	71	3099734|F|0	Silico-DArT	C03	86	1
1123	72	3155403|F|0	Silico-DArT	C03	89.7297
1124	73	3095558|F|0	Silico-DArT	C03	90.5378
1125	74	3098753|F|0	Silico-DArT	C03	90.7368
1126	75	100004401|F|0	Silico-DArT	C03	91.037
1127	76	3081663|F|0	Silico-DArT	C03	91.2048
1128	77	3126608|F|0	Silico-DArT	C03	92	1	1
1129	78	100014252|F|0	Silico-DArT	C03	94	1
1130	79	3082170|F|0	Silico-DArT	C03	94.4909
1131	80	3099517|F|0	Silico-DArT	C03	99.292
1132	81	3113836|F|0	Silico-DArT	C03	100.3	1	1
1133	82	3082224|F|0	Silico-DArT	C03	101.5
1134	83	3093598|F|0	Silico-DArT	C03	103.9	1	1
1135	84	ra00285s01	SNP	C03	111.3	1	1
1136	1	E40M50-355	AFLP	C03-II	0	1	1
1137	2	3159610|F|0	Silico-DArT	C03-II	19.3648
1138	3	ra02841s01	SNP	C03-II	27.4	1	1
1139	4	3107287|F|0	Silico-DArT	C03-II	32.0081
1140	5	3079902|F|0	Silico-DArT	C03-II	32.2984
1141	6	3097760|F|0	Silico-DArT	C03-II	32.3844
1142	7	3098341|F|0	Silico-DArT	C03-II	32.3844
1143	8	brPb-659400	DArT	C03-II	32.9	1	1
1144	9	3090391|F|0	Silico-DArT	C03-II	35.2619
1145	10	3105494|F|0	Silico-DArT	C03-II	35.5773
1146	11	3089578|F|0	Silico-DArT	C03-II	36	1
1147	12	100000694|F|0	Silico-DArT	C03-II	37.7	1
1148	13	3087789|F|0	Silico-DArT	C03-II	38.4	1	1
1149	14	3113122|F|0	Silico-DArT	C03-II	39.0651
1150	15	3156183|F|0	Silico-DArT	C03-II	40.2
1151	16	3089940|F|0	Silico-DArT	C03-II	40.6	1
1152	17	brPb-663367	DArT	C03-II	41
1153	18	brPb-839114	DArT	C03-II	41
1154	19	3126246|F|0	Silico-DArT	C03-II	41.0653
1155	20	3151023|F|0	Silico-DArT	C03-II	41.8	1	1
1156	21	100004699|F|0	Silico-DArT	C03-II	43.6327
1157	22	brPb-663065	DArT	C03-II	43.9904
1158	23	Bn-scaff_18936_1-p277517	KASP_Sterol	C03-II	45.2386
1159	24	CB10036	SSR	C03-II	60.6111
1160	25	3132883|F|0	Silico-DArT	C03-II	66.3	1	1
1161	26	3101542|F|0	Silico-DArT	C03-II	74.2	1	1
1162	27	3088878|F|0	Silico-DArT	C03-II	75.7881
1163	28	100003886|F|0	Silico-DArT	C03-II	76.5	1
1164	29	3157873|F|0	Silico-DArT	C03-II	77.62
1165	30	3160778|F|0	Silico-DArT	C03-II	79.3	1
1166	31	3121037|F|0	Silico-DArT	C03-II	79.996
1167	32	3091189|F|0	Silico-DArT	C03-II	80.1419
1168	33	3158067|F|0	Silico-DArT	C03-II	80.4757
1169	34	3168074|F|0	Silico-DArT	C03-II	80.5429
1170	35	100001306|F|0	Silico-DArT	C03-II	81.2618
1171	36	3170572|F|0	Silico-DArT	C03-II	81.272
1172	37	E36M51-151	AFLP	C03-II	81.326
1173	38	3088309|F|0	Silico-DArT	C03-II	81.3714
1174	39	E38M50-53	AFLP	C03-II	81.3765
1175	40	3106690|F|0	Silico-DArT	C03-II	81.5865
1176	41	3109194|F|0	Silico-DArT	C03-II	81.6341
1177	42	brPb-670779	DArT	C03-II	82.2	1	1
1178	43	3081727|F|0	Silico-DArT	C03-II	82.2	1
1179	44	3109773|F|0	Silico-DArT	C03-II	82.8	1
1180	45	3099182|F|0	Silico-DArT	C03-II	83.4058
1181	46	ra00466s01	SNP	C03-II	83.611
1182	47	ra03820s01	SNP	C03-II	83.6619
1183	48	3111330|F|0	Silico-DArT	C03-II	83.7656
1184	49	3120837|F|0	Silico-DArT	C03-II	83.845
1185	50	3128244|F|0	Silico-DArT	C03-II	84.7	1
1186	51	3138709|F|0	Silico-DArT	C03-II	88.45
1187	52	3115435|F|0	Silico-DArT	C03-II	88.9	1	1
1188	53	100000573|F|0	Silico-DArT	C03-II	92.4	1
1189	54	3205118|F|0	Silico-DArT	C03-II	94.3	1	1
1190	55	ra00281s01	SNP	C03-II	99	1	1
1191	56	ra00115s01	SNP	C03-II	102.3	1	1
1192	57	ra02505s01	SNP	C03-II	102.714
1193	58	100001721|F|0	Silico-DArT	C03-II	106.111
1194	59	3083936|F|0	Silico-DArT	C03-II	107.6	1	1
1195	60	100001718|F|0	Silico-DArT	C03-II	111.194
1196	61	3208561|F|0	Silico-DArT	C03-II	134.8	1	1
1197	1	3081759|F|0	Silico-DArT	C04	-6.3
1198	2	100001866|F|0	Silico-DArT	C04	0	1	1
1199	3	100000930|F|0	Silico-DArT	C04	2.9	1
1200	4	3121308|F|0	Silico-DArT	C04	3.5
1201	5	brPb-839864	DArT	C04	4	1	1
1202	6	100002964|F|0	Silico-DArT	C04	4	1
1203	7	3127821|F|0	Silico-DArT	C04	4.6
1204	8	100001230|F|0	Silico-DArT	C04	4.9
1205	9	100000822|F|0	Silico-DArT	C04	5.1
1206	10	3147703|F|0	Silico-DArT	C04	5.9
1207	11	CB10493c	SSR	C04	6.6
1208	12	MR155	SSR	C04	6.85714
1209	13	ra00567s01	SNP	C04	10	1	1
1210	14	3092630|F|0	Silico-DArT	C04	17.7
1211	15	100000611|F|0	Silico-DArT	C04	18.4
1212	16	3149385|F|0	Silico-DArT	C04	19.6
1213	17	ra03588s01	SNP	C04	26.3	1	1
1214	18	3098987|F|0	Silico-DArT	C04	30.6	1	1
1215	19	3146544|F|0	Silico-DArT	C04	34.2	1	1
1216	20	3082001|F|0	Silico-DArT	C04	35.1
1217	21	100001583|F|0	Silico-DArT	C04	36.515
1218	22	3138243|F|0	Silico-DArT	C04	42.5	1	1
1219	23	3167909|F|0	Silico-DArT	C04	43.8
1220	24	3214175|F|0	Silico-DArT	C04	73.2
1221	1	E36M59-382	AFLP	C04-II	0	1	1
1222	2	E36M59-181	AFLP	C04-II	13.2997
1223	3	ra00066s01	SNP	C04-II	14.893
1224	4	E44M59-383	AFLP	C04-II	18.6	1	1
1225	5	E39M48-104	AFLP	C04-II	20.6	1
1226	6	ra02538s01	SNP	C04-II	21.2674
1227	7	ra04165s01	SNP	C04-II	21.2674
1228	8	E45M48-139	AFLP	C04-II	22	1	1
1229	9	ra02651s01	SNP	C04-II	22.9099
1230	10	ra02073s01	SNP	C04-II	22.9245
1231	11	100020196|F|0	Silico-DArT	C04-II	23.2732
1232	12	3150078|F|0	Silico-DArT	C04-II	23.5333
1233	13	3090408|F|0	Silico-DArT	C04-II	24.3	1
1234	14	3180316|F|0	Silico-DArT	C04-II	24.7286
1235	15	3106150|F|0	Silico-DArT	C04-II	24.7286
1236	16	100002196|F|0	Silico-DArT	C04-II	24.739
1237	17	3210112|F|0	Silico-DArT	C04-II	24.739
1238	18	3119350|F|0	Silico-DArT	C04-II	24.9226
1239	19	3129137|F|0	Silico-DArT	C04-II	24.9226
1240	20	100001286|F|0	Silico-DArT	C04-II	24.9226
1241	21	3122115|F|0	Silico-DArT	C04-II	24.9792
1242	22	100002244|F|0	Silico-DArT	C04-II	25.0846
1243	23	3080821|F|0	Silico-DArT	C04-II	25.1667
1244	24	3126142|F|0	Silico-DArT	C04-II	25.2333
1245	25	3085780|F|0	Silico-DArT	C04-II	25.2655
1246	26	3103855|F|0	Silico-DArT	C04-II	25.4379
1247	27	3096503|F|0	Silico-DArT	C04-II	27.3	1	1
1248	28	3164705|F|0	Silico-DArT	C04-II	31.1	1	1
1249	29	3129822|F|0	Silico-DArT	C04-II	36.2095
1250	30	3098822|F|0	Silico-DArT	C04-II	36.6791
1251	31	3083242|F|0	Silico-DArT	C04-II	36.7318
1252	32	3078133|F|0	Silico-DArT	C04-II	36.768
1253	33	brPb-840880	DArT	C04-II	36.8583
1254	34	3085231|F|0	Silico-DArT	C04-II	37.0894
1255	35	3097845|F|0	Silico-DArT	C04-II	37.136
1256	36	3153513|F|0	Silico-DArT	C04-II	37.2941
1257	37	3074933|F|0	Silico-DArT	C04-II	37.3591
1258	38	100017801|F|0	Silico-DArT	C04-II	37.3939
1259	39	3098880|F|0	Silico-DArT	C04-II	37.4024
1260	40	3085199|F|0	Silico-DArT	C04-II	37.7575
1261	41	3192882|F|0	Silico-DArT	C04-II	37.8284
1262	42	3089644|F|0	Silico-DArT	C04-II	37.8712
1263	43	100000616|F|0	Silico-DArT	C04-II	37.9061
1264	44	100003082|F|0	Silico-DArT	C04-II	37.9662
1265	45	3119539|F|0	Silico-DArT	C04-II	37.9878
1266	46	3122916|F|0	Silico-DArT	C04-II	38.0656
1267	47	3080189|F|0	Silico-DArT	C04-II	38.075
1268	48	100003987|F|0	Silico-DArT	C04-II	38.17
1269	49	3181679|F|0	Silico-DArT	C04-II	38.1767
1270	50	3108582|F|0	Silico-DArT	C04-II	38.2047
1271	51	Bn-scaff_19614_1-p119351	KASP_Sterol	C04-II	38.5074
1272	52	3105936|F|0	Silico-DArT	C04-II	38.8211
1273	53	3086475|F|0	Silico-DArT	C04-II	38.8318
1274	54	3120311|F|0	Silico-DArT	C04-II	38.9032
1275	55	3131174|F|0	Silico-DArT	C04-II	39.2
1276	56	Bn-scaff_17869_1-p115797	KASP_Oil	C04-II	41.7504
1277	57	3096418|F|0	Silico-DArT	C04-II	42.8426
1278	58	100002097|F|0	Silico-DArT	C04-II	43.0417
1279	59	3074798|F|0	Silico-DArT	C04-II	43.5875
1280	60	brPb-660096	DArT	C04-II	43.6839
1281	61	brPb-841817	DArT	C04-II	43.7857
1282	62	3210998|F|0	Silico-DArT	C04-II	44.3176
1283	63	3094877|F|0	Silico-DArT	C04-II	46.1828
1284	64	ra04231s01	SNP	C04-II	49.4892
1285	65	3127188|F|0	Silico-DArT	C04-II	51.4139
1286	66	3084493|F|0	Silico-DArT	C04-II	55.4	1	1
1287	67	100003606|F|0	Silico-DArT	C04-II	57.2636
1288	68	3089393|F|0	Silico-DArT	C04-II	58.4	1
1289	69	3151340|F|0	Silico-DArT	C04-II	59.504
1290	70	3130008|F|0	Silico-DArT	C04-II	59.5811
1291	71	3117265|F|0	Silico-DArT	C04-II	59.7483
1292	72	3137785|F|0	Silico-DArT	C04-II	59.78
1293	73	3132945|F|0	Silico-DArT	C04-II	60.2265
1294	74	100008181|F|0	Silico-DArT	C04-II	60.7	1	1
1295	75	3098394|F|0	Silico-DArT	C04-II	62.2	1
1296	76	Bn-scaff_16534_1-p1901223	KASP_Oil	C04-II	64.2248
1297	77	3130203|F|0	Silico-DArT	C04-II	66.5453
1298	78	3079359|F|0	Silico-DArT	C04-II	67.1	1	1
1299	79	3203812|F|0	Silico-DArT	C04-II	69.9	1
1300	80	3085903|F|0	Silico-DArT	C04-II	71.2	1
1301	81	3215423|F|0	Silico-DArT	C04-II	71.9	1
1302	82	100000603|F|0	Silico-DArT	C04-II	72.5154
1303	83	3160534|F|0	Silico-DArT	C04-II	73.0087
1304	84	3077089|F|0	Silico-DArT	C04-II	74.9	1	1
1305	85	100000363|F|0	Silico-DArT	C04-II	91.6326
1306	86	3089635|F|0	Silico-DArT	C04-II	92.4455
1307	87	Bn-scaff_24859_1-p44428	KASP_Oil	C04-II	94.2	1	1
1308	88	3169070|F|0	Silico-DArT	C04-II	97.9
1309	89	3099782|F|0	Silico-DArT	C04-II	100
1310	90	100004246|F|0	Silico-DArT	C04-II	100.8
1311	91	3092725|F|0	Silico-DArT	C04-II	100.9
1312	92	3087411|F|0	Silico-DArT	C04-II	101
1313	93	3089038|F|0	Silico-DArT	C04-II	101
1314	1	100001020|F|0	Silico-DArT	C05	0	1	1
1315	2	100001059|F|0	Silico-DArT	C05	4.1	1	1
1316	3	Bn-A09-p4436808	KASP_Oil	C05	10.3494
1317	4	3135471|F|0	Silico-DArT	C05	11.7062
1318	5	3078305|F|0	Silico-DArT	C05	12.7
1319	6	3187836|F|0	Silico-DArT	C05	13.7	1	1
1320	7	3148284|F|0	Silico-DArT	C05	15.2849
1321	8	3158912|F|0	Silico-DArT	C05	15.38
1322	9	3077295|F|0	Silico-DArT	C05	16
1323	10	E45M48-186	AFLP	C05	16.7	1
1324	11	ra00447s01	SNP	C05	23.2	1	1
1325	12	3086141|F|0	Silico-DArT	C05	30.5
1326	13	3107673|F|0	Silico-DArT	C05	30.5
1327	14	3099529|F|0	Silico-DArT	C05	31.3
1328	15	3113517|F|0	Silico-DArT	C05	31.3
1329	16	3085952|F|0	Silico-DArT	C05	31.6
1330	17	3215116|F|0	Silico-DArT	C05	31.6
1331	18	3134611|F|0	Silico-DArT	C05	31.8
1332	19	3107756|F|0	Silico-DArT	C05	32.5
1333	20	3186413|F|0	Silico-DArT	C05	32.9
1334	21	ra00237s01	SNP	C05	38.8	1	1
1335	22	100001580|F|0	Silico-DArT	C05	42.2
1336	23	brPb-839592	DArT	C05	42.3
1337	24	3084391|F|0	Silico-DArT	C05	42.4
1338	25	3142945|F|0	Silico-DArT	C05	42.4
1339	26	3119110|F|0	Silico-DArT	C05	42.5646
1340	27	3121010|F|0	Silico-DArT	C05	42.8
1341	28	E40M50-341	AFLP	C05	43.2672
1342	29	3126131|F|0	Silico-DArT	C05	43.4597
1343	30	3121351|F|0	Silico-DArT	C05	44.141
1344	31	3176872|F|0	Silico-DArT	C05	44.3
1345	32	100001511|F|0	Silico-DArT	C05	45.8627
1346	33	3089519|F|0	Silico-DArT	C05	45.9296
1347	34	3103176|F|0	Silico-DArT	C05	49.9
1348	35	3130525|F|0	Silico-DArT	C05	51.8
1349	36	100000496|F|0	Silico-DArT	C05	52.9548
1350	37	100000289|F|0	Silico-DArT	C05	53.4
1351	38	100002575|F|0	Silico-DArT	C05	53.5
1352	39	3081126|F|0	Silico-DArT	C05	54.3
1353	40	3084373|F|0	Silico-DArT	C05	55.3	1	1
1354	41	3090482|F|0	Silico-DArT	C05	55.8
1355	42	3075876|F|0	Silico-DArT	C05	56.9	1
1356	43	3088390|F|0	Silico-DArT	C05	58.1	1
1357	44	3091164|F|0	Silico-DArT	C05	63.5	1	1
1358	45	100001238|F|0	Silico-DArT	C05	66
1359	46	100002711|F|0	Silico-DArT	C05	66.1871
1360	47	100002141|F|0	Silico-DArT	C05	66.279
1361	48	ra00544s01	SNP	C05	67.9
1362	49	ra00678s01	SNP	C05	69.4	1	1
1363	50	100001393|F|0	Silico-DArT	C05	86.2	1	1
1364	51	3112905|F|0	Silico-DArT	C05	88.5	1
1365	52	3085758|F|0	Silico-DArT	C05	89.3
1366	53	100002303|F|0	Silico-DArT	C05	92.1	1	1
1367	1	3193324|F|0	Silico-DArT	C06	0	1	1
1368	2	3136669|F|0	Silico-DArT	C06	22.1	1	1
1369	3	3136866|F|0	Silico-DArT	C06	25.1148
1370	4	100015824|F|0	Silico-DArT	C06	25.1381
1371	5	3212698|F|0	Silico-DArT	C06	25.3083
1372	6	3136795|F|0	Silico-DArT	C06	25.3476
1373	7	3171233|F|0	Silico-DArT	C06	25.3593
1374	8	100002982|F|0	Silico-DArT	C06	25.6037
1375	9	brPb-660868	DArT	C06	25.6698
1376	10	brPb-841049	DArT	C06	26.5	1	1
1377	11	3085522|F|0	Silico-DArT	C06	26.5	1
1378	12	Bn-scaff_16547_1-p59615	KASP_Oil	C06	28.0558
1379	13	3112397|F|0	Silico-DArT	C06	28.6097
1380	14	3076567|F|0	Silico-DArT	C06	28.8899
1381	15	ra00623s01	SNP	C06	28.9451
1382	16	ra04332s01	SNP	C06	28.9712
1383	17	3100211|F|0	Silico-DArT	C06	29.7375
1384	18	3081948|F|0	Silico-DArT	C06	48.2	1
1385	19	100003870|F|0	Silico-DArT	C06	49.5037
1386	20	brPb-659518	DArT	C06	49.8	1	1
1387	21	3096578|F|0	Silico-DArT	C06	50.4	1
1388	22	3179814|F|0	Silico-DArT	C06	50.8853
1389	23	3155927|F|0	Silico-DArT	C06	51.0375
1390	24	E44M51-332	AFLP	C06	51.1326
1391	25	100002241|F|0	Silico-DArT	C06	51.9	1
1392	26	3081113|F|0	Silico-DArT	C06	52.8093
1393	27	E44M48-114	AFLP	C06	52.9542
1394	28	3091775|F|0	Silico-DArT	C06	53.0074
1395	29	3156311|F|0	Silico-DArT	C06	53.1984
1396	30	3116862|F|0	Silico-DArT	C06	53.263
1397	31	brPb-663544	DArT	C06	54.2	1
1398	32	brPb-841792	DArT	C06	54.2	1	1
1399	33	3150052|F|0	Silico-DArT	C06	54.8133
1400	34	3207235|F|0	Silico-DArT	C06	54.9459
1401	35	3179786|F|0	Silico-DArT	C06	55.1288
1402	36	3161037|F|0	Silico-DArT	C06	55.2824
1403	37	3097864|F|0	Silico-DArT	C06	55.2925
1404	38	3127890|F|0	Silico-DArT	C06	56.5	1
1405	39	3079275|F|0	Silico-DArT	C06	61.2	1	1
1406	40	3095882|F|0	Silico-DArT	C06	64.296
1407	41	3082021|F|0	Silico-DArT	C06	65.5	1
1408	42	3156678|F|0	Silico-DArT	C06	66.7179
1409	43	3079253|F|0	Silico-DArT	C06	69.3	1	1
1410	44	ra00231s01	SNP	C06	71.1984
1411	45	3078351|F|0	Silico-DArT	C06	71.7453
1412	46	ra00276s01	SNP	C06	72.3716
1413	47	3103187|F|0	Silico-DArT	C06	72.7667
1414	48	100000804|F|0	Silico-DArT	C06	74.7	1
1415	49	3077473|F|0	Silico-DArT	C06	75.7744
1416	50	3101739|F|0	Silico-DArT	C06	76.1667
1417	51	3082596|F|0	Silico-DArT	C06	76.9	1	1
1418	52	3078615|F|0	Silico-DArT	C06	77.4394
1419	53	3085425|F|0	Silico-DArT	C06	77.79
1420	54	3105052|F|0	Silico-DArT	C06	78.7205
1421	55	3110809|F|0	Silico-DArT	C06	78.7879
1422	56	3160180|F|0	Silico-DArT	C06	79.5276
1423	57	3082908|F|0	Silico-DArT	C06	83.9064
1424	58	3083438|F|0	Silico-DArT	C06	85.8	1	1
1425	59	100002535|F|0	Silico-DArT	C06	89.9	1	1
1426	60	3148087|F|0	Silico-DArT	C06	90.8286
1427	61	3084835|F|0	Silico-DArT	C06	91.2855
1428	62	ra01830s01	SNP	C06	94.9	1	1
1429	63	ra01831s01	SNP	C06	94.9	1
1430	64	ra00642s01	SNP	C06	95.2
1431	1	E36M51-214	AFLP	C07	0	1	1
1432	2	E36M51-183	AFLP	C07	21.4
1433	3	E36M51-217	AFLP	C07	22.7	1	1
1434	4	3101952|F|0	Silico-DArT	C07	30
1435	5	3078289|F|0	Silico-DArT	C07	30.1
1436	6	3081171|F|0	Silico-DArT	C07	30.1
1437	7	3097143|F|0	Silico-DArT	C07	30.7	1
1438	8	brPb-809585	DArT	C07	33.5
1439	9	brPb-657886	DArT	C07	33.9	1	1
1440	10	3085661|F|0	Silico-DArT	C07	33.9
1441	11	3149733|F|0	Silico-DArT	C07	35
1442	12	100002384|F|0	Silico-DArT	C07	35.9
1443	13	3094933|F|0	Silico-DArT	C07	35.9
1444	14	3081298|F|0	Silico-DArT	C07	36.5
1445	15	CB10534	SSR	C07	37.2	1
1446	16	E37M59-134	AFLP	C07	40.1	1	1
1447	17	3158051|F|0	Silico-DArT	C07	41.2	1
1448	18	3079508|F|0	Silico-DArT	C07	41.6
1449	19	3084934|F|0	Silico-DArT	C07	41.6
1450	20	3143136|F|0	Silico-DArT	C07	41.6
1451	21	100005225|F|0	Silico-DArT	C07	41.7
1452	22	3136495|F|0	Silico-DArT	C07	41.7
1453	23	3081012|F|0	Silico-DArT	C07	41.9
1454	24	3089139|F|0	Silico-DArT	C07	41.9
1455	25	3094601|F|0	Silico-DArT	C07	41.9
1456	26	3165317|F|0	Silico-DArT	C07	42
1457	27	100001120|F|0	Silico-DArT	C07	43.5	1
1458	28	brPb-838855	DArT	C07	45.629
1459	29	3083814|F|0	Silico-DArT	C07	49	1	1
1460	30	100001027|F|0	Silico-DArT	C07	55	1	1
1461	31	ra00058s01	SNP	C07	64.2264
1462	32	100001167|F|0	Silico-DArT	C07	66.9	1	1
1463	33	ra00451s01	SNP	C07	70.3084
1464	34	3160238|F|0	Silico-DArT	C07	70.764
1465	35	3161835|F|0	Silico-DArT	C07	73.8	1
1466	36	brPb-808675	DArT	C07	74.9	1	1
1467	37	Bn-scaff_17740_1-p834125	KASP_Oil	C07	76.4148
1468	38	3081175|F|0	Silico-DArT	C07	79.1	1
1469	39	BRAS014	SSR	C07	80.5583
1470	40	CB10014	SSR	C07	82.1	1	1
1471	41	3091341|F|0	Silico-DArT	C07	84.4
1472	42	ra04036s01	SNP	C07	84.5769
1473	43	100000962|F|0	Silico-DArT	C07	85.5
1474	44	100001740|F|0	Silico-DArT	C07	86.7	1
1475	45	3146788|F|0	Silico-DArT	C07	90.5	1
1476	46	100003088|F|0	Silico-DArT	C07	92.2
1477	47	brPb-670555	DArT	C07	93	1	1
1478	48	100001361|F|0	Silico-DArT	C07	94.178
1479	49	ra02098s01	SNP	C07	94.4089
1480	50	3079995|F|0	Silico-DArT	C07	94.5
1481	51	3140098|F|0	Silico-DArT	C07	94.5
1482	52	3219799|F|0	Silico-DArT	C07	94.8
1483	53	100001220|F|0	Silico-DArT	C07	94.8
1484	54	3084983|F|0	Silico-DArT	C07	95.1	1
1485	55	100001320|F|0	Silico-DArT	C07	95.7
1486	56	3090436|F|0	Silico-DArT	C07	96.1	1
1487	57	3085711|F|0	Silico-DArT	C07	96.8	1
1488	58	3097288|F|0	Silico-DArT	C07	97.8	1
1489	59	3164862|F|0	Silico-DArT	C07	98.8411
1490	60	3113313|F|0	Silico-DArT	C07	100	1	1
1491	61	ra00178s01	SNP	C07	100.714
1492	62	3211282|F|0	Silico-DArT	C07	100.8
1493	63	3098040|F|0	Silico-DArT	C07	101.2
1494	64	3166059|F|0	Silico-DArT	C07	101.6	1
1495	65	3141542|F|0	Silico-DArT	C07	102.109
1496	66	3137590|F|0	Silico-DArT	C07	103	1
1497	67	3105141|F|0	Silico-DArT	C07	109.1
1498	68	3126628|F|0	Silico-DArT	C07	109.2
1499	69	3103394|F|0	Silico-DArT	C07	109.4
1500	70	3086239|F|0	Silico-DArT	C07	109.6
1501	71	3140873|F|0	Silico-DArT	C07	109.6
1502	72	brPb-659287	DArT	C07	109.9
1503	73	3096647|F|0	Silico-DArT	C07	109.9
1504	74	100020246|F|0	Silico-DArT	C07	110.1
1505	75	3085658|F|0	Silico-DArT	C07	110.5
1506	76	3140984|F|0	Silico-DArT	C07	110.6
1507	77	3164606|F|0	Silico-DArT	C07	110.6
1508	78	3090573|F|0	Silico-DArT	C07	111.4	1
1509	79	E38M50-142	AFLP	C07	113.1	1	1
1510	80	CB10431	SSR	C07	114.5
1511	81	E44M48-146	AFLP	C07	114.8
1512	82	3119631|F|0	Silico-DArT	C07	115.2
1513	83	E39M48-416	AFLP	C07	117
1514	84	E37M51-114	AFLP	C07	117.3	1
1515	85	ra00740s01	SNP	C07	118.504
1516	86	Bn-scaff_16069_1-p2323317	KASP_Oil	C07	118.513
1517	87	3097580|F|0	Silico-DArT	C07	118.78
1518	88	100000655|F|0	Silico-DArT	C07	119
1519	89	3097182|F|0	Silico-DArT	C07	119
1520	90	3154828|F|0	Silico-DArT	C07	119.1
1521	91	3090464|F|0	Silico-DArT	C07	119.2
1522	92	brPb-669913	DArT	C07	119.9
1523	93	brPb-838990	DArT	C07	119.9
1524	94	3122303|F|0	Silico-DArT	C07	119.9	1	1
1525	95	3108998|F|0	Silico-DArT	C07	120.3
1526	96	3083022|F|0	Silico-DArT	C07	120.4
1527	97	3143308|F|0	Silico-DArT	C07	120.5
1528	98	100002401|F|0	Silico-DArT	C07	120.7
1529	99	3080897|F|0	Silico-DArT	C07	120.9
1530	100	3113940|F|0	Silico-DArT	C07	121
1531	101	3092557|F|0	Silico-DArT	C07	121.1
1532	102	3085352|F|0	Silico-DArT	C07	121.1
1533	103	3155125|F|0	Silico-DArT	C07	121.501
1534	104	100006260|F|0	Silico-DArT	C07	121.6
1535	105	3150881|F|0	Silico-DArT	C07	121.676
1536	106	3099748|F|0	Silico-DArT	C07	121.8
1537	107	3146405|F|0	Silico-DArT	C07	125.03
1538	108	3119656|F|0	Silico-DArT	C07	127.2	1	1
1539	109	3130887|F|0	Silico-DArT	C07	127.7
1540	110	100005316|F|0	Silico-DArT	C07	128.2	1
1541	111	3142015|F|0	Silico-DArT	C07	129.2	1
1542	112	3076082|F|0	Silico-DArT	C07	129.7
1543	113	3078096|F|0	Silico-DArT	C07	130.2	1
1544	114	3112639|F|0	Silico-DArT	C07	130.5
1545	115	3114986|F|0	Silico-DArT	C07	130.6
1546	116	3095662|F|0	Silico-DArT	C07	131
1547	117	3162387|F|0	Silico-DArT	C07	131
1548	118	3165595|F|0	Silico-DArT	C07	131
1549	119	CB10425a	SSR	C07	132.2	1	1
1550	120	3151222|F|0	Silico-DArT	C07	138.1
1551	121	ra03178s01	SNP	C07	142.4	1	1
1552	1	3114892|F|0	Silico-DArT	C08	-10.9
1553	2	3114506|F|0	Silico-DArT	C08	-9.9
1554	3	3133904|F|0	Silico-DArT	C08	0	1	1
1555	4	3080989|F|0	Silico-DArT	C08	1.9425
1556	5	ra02289s01	SNP	C08	7.4	1
1557	6	ra03760s01	SNP	C08	10.8	1	1
1558	7	3186200|F|0	Silico-DArT	C08	13.8202
1559	8	3101240|F|0	Silico-DArT	C08	15.6	1
1560	9	E45M48-283	AFLP	C08	17.1319
1561	10	3216199|F|0	Silico-DArT	C08	17.175
1562	11	100005728|F|0	Silico-DArT	C08	17.4
1563	12	3124093|F|0	Silico-DArT	C08	17.4
1564	13	3139695|F|0	Silico-DArT	C08	17.4
1565	14	3091815|F|0	Silico-DArT	C08	17.4621
1566	15	3089494|F|0	Silico-DArT	C08	17.4889
1567	16	3127582|F|0	Silico-DArT	C08	17.6
1568	17	3101502|F|0	Silico-DArT	C08	17.7667
1569	18	3088795|F|0	Silico-DArT	C08	17.9529
1570	19	3103333|F|0	Silico-DArT	C08	18
1571	20	3098256|F|0	Silico-DArT	C08	18.225
1572	21	E38M51-65	AFLP	C08	18.6	1	1
1573	22	3091900|F|0	Silico-DArT	C08	18.6	1
1574	23	100000412|F|0	Silico-DArT	C08	19.0846
1575	24	100000306|F|0	Silico-DArT	C08	19.3914
1576	25	3119229|F|0	Silico-DArT	C08	19.5161
1577	26	3097375|F|0	Silico-DArT	C08	19.5529
1578	27	E38M51-63	AFLP	C08	19.5708
1579	28	3097554|F|0	Silico-DArT	C08	19.8629
1580	29	3159566|F|0	Silico-DArT	C08	21.3	1	1
1581	30	3189138|F|0	Silico-DArT	C08	25.3909
1582	31	100005461|F|0	Silico-DArT	C08	25.7068
1583	32	3095147|F|0	Silico-DArT	C08	25.9033
1584	33	E32M48-253	AFLP	C08	41.6	1	1
1585	1	Dx-3	CG	C09	0	1	1
1586	2	3074850|F|0	Silico-DArT	C09	16.2	1	1
1587	3	3103440|F|0	Silico-DArT	C09	22.4338
1588	4	3077053|F|0	Silico-DArT	C09	23.3538
1589	5	3158618|F|0	Silico-DArT	C09	23.64
1590	6	3160758|F|0	Silico-DArT	C09	23.6839
1591	7	3080644|F|0	Silico-DArT	C09	24.2	1	1
1592	8	3153498|F|0	Silico-DArT	C09	25.0465
1593	9	3087600|F|0	Silico-DArT	C09	25.8193
1594	10	3082014|F|0	Silico-DArT	C09	25.88
1595	11	3093558|F|0	Silico-DArT	C09	26.5882
1596	12	3082688|F|0	Silico-DArT	C09	27	1
1597	13	100018988|F|0	Silico-DArT	C09	28.3	1
1598	14	100000777|F|0	Silico-DArT	C09	30.0829
1599	15	3092949|F|0	Silico-DArT	C09	30.9	1	1
1600	16	3094779|F|0	Silico-DArT	C09	31.4056
1601	17	brPb-660506	DArT	C09	31.6	1
1602	18	brPb-840166	DArT	C09	31.6	1
1603	19	3162543|F|0	Silico-DArT	C09	32.2	1
1604	20	3077953|F|0	Silico-DArT	C09	32.487
1605	21	3085566|F|0	Silico-DArT	C09	32.5667
1606	22	3081512|F|0	Silico-DArT	C09	32.6632
1607	23	3171107|F|0	Silico-DArT	C09	32.6738
1608	24	3171910|F|0	Silico-DArT	C09	32.6973
1609	25	3113558|F|0	Silico-DArT	C09	33.3	1
1610	26	3099816|F|0	Silico-DArT	C09	33.6923
1611	27	3080113|F|0	Silico-DArT	C09	33.8898
1612	28	brPb-839138	DArT	C09	34.1932
1613	29	3142064|F|0	Silico-DArT	C09	34.354
1614	30	100000972|F|0	Silico-DArT	C09	34.4333
1615	31	3104273|F|0	Silico-DArT	C09	35	1	1
1616	32	100020310|F|0	Silico-DArT	C09	36.1	1
1617	33	3115278|F|0	Silico-DArT	C09	36.9	1
1618	34	100004306|F|0	Silico-DArT	C09	37.7	1
1619	35	3076981|F|0	Silico-DArT	C09	38.125
1620	36	3084037|F|0	Silico-DArT	C09	38.4099
1621	37	3197712|F|0	Silico-DArT	C09	38.4492
1622	38	3091232|F|0	Silico-DArT	C09	38.5242
1623	39	100003671|F|0	Silico-DArT	C09	38.5351
1624	40	3171616|F|0	Silico-DArT	C09	39.4	1
1625	41	3103755|F|0	Silico-DArT	C09	40.2345
1626	42	3163621|F|0	Silico-DArT	C09	40.5	1	1
1627	43	3199932|F|0	Silico-DArT	C09	41.313
1628	44	3179809|F|0	Silico-DArT	C09	41.6	1
1629	45	3077879|F|0	Silico-DArT	C09	42.2	1
1630	46	3081845|F|0	Silico-DArT	C09	42.6961
1631	47	100001132|F|0	Silico-DArT	C09	44.5	1	1
1632	48	3165968|F|0	Silico-DArT	C09	45.0672
1633	49	CB10109	SSR	C09	48.8706
1634	50	ra02422s01	SNP	C09	49.7143
1635	51	E39M48-153	AFLP	C09	50.2311
1636	52	ra01544s01	SNP	C09	51.7534
1637	53	ra00571s01	SNP	C09	53.2946
1638	54	ra02032s01	SNP	C09	63.5	1	1
