# Supplementary material for: Genetic variation and inheritance of phytosterol and oil content in a doubled haploid population derived from the winter oilseed rape Sansibar × Oase cross
Source: Theor Appl Genet. 2015 Oct 30;129:181–99. doi: 10.1007/s00122-015-2621-y (PMC4703628; doi:10.1007/s00122-015-2621-y)
Supplement: Supplementary file 10 — Supplementary material 10 (XLSX 368 kb) [file 122_2015_2621_MOESM10_ESM.xlsx]

## Sheet: Sequence identities
Supplementary Table 4. Sequence identities of markers in the genomic sequences from Brassica napus. The rows highlighted in yellow indicate that the physical position of the hit was selected to align with the SODH map. Alignments of genetic map and physical positions are depicted in Supplementary Figure 2.
query id	subject id	% identity	alignment length	mismatches	gap opens	q.start	q.end	hit.start	hit.end	e-value	bitscore	SODH map
												LG	cM
100000192|F|0	chrA07	92.75	69	0	3	1	69	21770996	21770933	8e-19	95.3	A07	114
100000192|F|0	chrAnn_random	100	58	0	0	1	58	46141655	46141598	1e-22	108
100000192|F|0	chrCnn_random	100	39	0	0	3	41	78070785	78070823	4e-12	73.1
100000242|F|0	chrA01	100	43	0	0	1	43	7986357	7986315	2e-14	80.5	A01	64.2
100000250|F|0	chrCnn_random	95.65	69	3	0	1	69	30268036	30267968	8e-24	111
100000264|F|0	chrC01	100	64	0	0	1	64	1153894	1153957	5e-26	119	C01	8.3
100000264|F|0	chrA01_random	95.31	64	3	0	1	64	4310	4247	5e-21	102
100000292|F|0	chrA03	100	68	0	0	1	68	20658456	20658389	3e-28	126	A03	163.2
100000299|F|0	chrC02	100	47	0	0	1	47	44774252	44774206	1e-16	87.9	C02-II	37.3
100000301|F|0	chrA03	96.61	59	2	0	2	60	27346336	27346394	6e-20	99	A03	175.2
100000301|F|0	chrA01	93.33	60	4	0	1	60	1705827	1705768	4e-17	89.8
100000301|F|0	chrC01	93.33	60	4	0	1	60	2564596	2564537	4e-17	89.8
100000301|F|0	chrC07	96.67	60	2	0	1	60	42013349	42013408	2e-20	100
100000301|F|0	chrC07	96.61	59	2	0	2	60	42850655	42850713	6e-20	99
100000304|F|0	chrA03	100	69	0	0	1	69	386443	386375	8e-29	128	A03	16.1
100000304|F|0	chrA10	97.14	70	0	2	1	69	16917930	16917998	2e-25	117
100000304|F|0	chrAnn_random	97.14	70	0	2	1	69	526003	525935	2e-25	117
100000304|F|0	chrC01_random	98.08	52	1	0	11	62	3662903	3662954	1e-17	91.6
100000304|F|0	chrC02	95.71	70	1	2	1	69	1449379	1449447	8e-24	111
100000304|F|0	chrC03	97.06	68	1	1	1	68	548997	548931	2e-24	113
100000347|F|0	chrC03	94.2	69	4	0	1	69	49158940	49158872	4e-22	106
100000348|F|0	chrA02	100	56	0	0	1	56	5222545	5222490	1e-21	104	A02	9.9
100000348|F|0	chrC09	100	42	0	0	8	49	4536374	4536415	8e-14	78.7
100000366|F|0	chrA07_random	100	43	0	0	1	43	1771363	1771321	2e-14	80.5
100000381|F|0	chrA01	100	55	0	0	3	57	20776132	20776078	5e-21	102	A01	89.9
100000398|F|0	chrA09_random	100	69	0	0	1	69	4056961	4057029	8e-29	128
100000398|F|0	chrC08	94.2	69	4	0	1	69	36574672	36574604	4e-22	106
100000411|F|0	chrA05	100	49	0	0	1	49	3198393	3198441	1e-17	91.6	A05	70.6
100000412|F|0	chrC08	100	69	0	0	1	69	4354435	4354503	8e-29	128	C08	19.1
100000412|F|0	chrA01_random	92.75	69	5	0	1	69	684229	684297	2e-20	100
100000412|F|0	chrA01_random	94.74	57	3	0	7	63	1793198	1793142	4e-17	89.8
100000412|F|0	chrA02	95.65	69	3	0	1	69	12954168	12954100	8e-24	111
100000412|F|0	chrA02	95.65	69	3	0	1	69	15911957	15912025	8e-24	111
100000412|F|0	chrA02	94.2	69	4	0	1	69	16543066	16543134	4e-22	106
100000412|F|0	chrA02	92.75	69	5	0	1	69	15894520	15894588	2e-20	100
100000412|F|0	chrA02	93.94	66	3	1	1	66	16673437	16673373	6e-20	99
100000412|F|0	chrA02	92.75	69	4	1	1	69	16736442	16736509	6e-20	99
100000412|F|0	chrA03_random	96.97	66	2	0	4	69	4309821	4309886	8e-24	111
100000412|F|0	chrA03_random	92.75	69	4	1	1	69	5692151	5692218	6e-20	99
100000412|F|0	chrA03_random	93.65	63	3	1	7	69	2493056	2492995	3e-18	93.5
100000412|F|0	chrA03_random	91.3	69	5	1	1	69	3947738	3947671	3e-18	93.5
100000412|F|0	chrA03_random	89.86	69	7	0	1	69	4291552	4291484	4e-17	89.8
100000412|F|0	chrA04	94.2	69	4	0	1	69	3936233	3936165	4e-22	106
100000412|F|0	chrA04	94.2	69	4	0	1	69	6304996	6305064	4e-22	106
100000412|F|0	chrA04	92.75	69	5	0	1	69	3941697	3941629	2e-20	100
100000412|F|0	chrA04	92.75	69	4	1	1	69	6114903	6114836	6e-20	99
100000412|F|0	chrA04	92.06	63	4	1	1	63	6221043	6221104	1e-16	87.9
100000412|F|0	chrA04_random	94.2	69	4	0	1	69	512851	512783	4e-22	106
100000412|F|0	chrA05	94.12	68	4	0	1	68	13236349	13236282	1e-21	104
100000412|F|0	chrA05	92.75	69	5	0	1	69	12324713	12324781	2e-20	100
100000412|F|0	chrA05	95	60	3	0	7	66	1318765	1318706	8e-19	95.3
100000412|F|0	chrA05	91.04	67	6	0	3	69	12695101	12695035	1e-17	91.6
100000412|F|0	chrA05	92.06	63	4	1	1	63	13928006	13927945	1e-16	87.9
100000412|F|0	chrA05_random	92.75	69	4	1	1	69	2437470	2437537	6e-20	99
100000412|F|0	chrA06	97.1	69	2	0	1	69	12456499	12456431	2e-25	117
100000412|F|0	chrA06	95.65	69	3	0	1	69	12300979	12300911	8e-24	111
100000412|F|0	chrA06	95.65	69	3	0	1	69	13612464	13612396	8e-24	111
100000412|F|0	chrA06	94.2	69	4	0	1	69	12386291	12386359	4e-22	106
100000412|F|0	chrA06	95.38	65	3	0	1	65	11838182	11838246	1e-21	104
100000412|F|0	chrA06	93.65	63	4	0	1	63	11661619	11661681	8e-19	95.3
100000412|F|0	chrA06	93.65	63	4	0	1	63	13402786	13402724	8e-19	95.3
100000412|F|0	chrA06	91.3	69	6	0	1	69	14149121	14149189	8e-19	95.3
100000412|F|0	chrA06	90.77	65	6	0	1	65	11699996	11700060	1e-16	87.9
100000412|F|0	chrA06	92.06	63	4	1	1	63	14449200	14449261	1e-16	87.9
100000412|F|0	chrA06	89.39	66	7	0	2	67	11674227	11674162	2e-15	84.2
100000412|F|0	chrA06	89.06	64	7	0	4	67	11634579	11634516	2e-14	80.5
100000412|F|0	chrA06	90.16	61	5	1	1	61	12746461	12746402	8e-14	78.7
100000412|F|0	chrA07	92.75	69	5	0	1	69	3645750	3645818	2e-20	100
100000412|F|0	chrA07	92.75	69	5	0	1	69	6222410	6222342	2e-20	100
100000412|F|0	chrA07	92.75	69	4	1	1	69	4850592	4850659	6e-20	99
100000412|F|0	chrA07	93.65	63	3	1	7	69	4474166	4474227	3e-18	93.5
100000412|F|0	chrA07	90.91	66	6	0	4	69	3648506	3648441	4e-17	89.8
100000412|F|0	chrA07	92.06	63	4	1	1	63	4901782	4901721	1e-16	87.9
100000412|F|0	chrA07	91.94	62	4	1	2	63	4097502	4097442	5e-16	86.1
100000412|F|0	chrA07_random	94.2	69	3	1	1	69	947748	947681	1e-21	104
100000412|F|0	chrA08	96.61	59	2	0	7	65	2051525	2051583	6e-20	99
100000412|F|0	chrA08	92.06	63	4	1	1	63	6195973	6195912	1e-16	87.9
100000412|F|0	chrA08_random	92.75	69	4	1	1	69	606729	606796	6e-20	99
100000412|F|0	chrA08_random	91.3	69	6	0	1	69	865993	866061	8e-19	95.3
100000412|F|0	chrA08_random	94.74	57	2	1	7	63	529647	529702	1e-16	87.9
100000412|F|0	chrA09	96.67	60	2	0	10	69	16454321	16454262	2e-20	100
100000412|F|0	chrA09	89.86	69	7	0	1	69	15626528	15626460	4e-17	89.8
100000412|F|0	chrA09	92.06	63	4	1	1	63	16646909	16646848	1e-16	87.9
100000412|F|0	chrA09	92.06	63	4	1	1	63	23626887	23626948	1e-16	87.9
100000412|F|0	chrA09	90.48	63	5	1	1	63	15607847	15607908	6e-15	82.4
100000412|F|0	chrA09	90.48	63	5	1	1	63	17352596	17352657	6e-15	82.4
100000412|F|0	chrA09	94.34	53	2	1	11	63	16446899	16446950	2e-14	80.5
100000412|F|0	chrA09_random	94.2	69	4	0	1	69	2006449	2006517	4e-22	106
100000412|F|0	chrA09_random	92.06	63	4	1	1	63	2031650	2031711	1e-16	87.9
100000412|F|0	chrA09_random	94.74	57	2	1	7	63	2100217	2100272	1e-16	87.9
100000412|F|0	chrA10	98.41	63	1	0	7	69	4334545	4334607	8e-24	111
100000412|F|0	chrA10	95.45	66	3	0	1	66	3279889	3279954	4e-22	106
100000412|F|0	chrA10	91.3	69	5	1	1	69	3262508	3262575	3e-18	93.5
100000412|F|0	chrA10	90.48	63	5	1	1	63	4099374	4099313	6e-15	82.4
100000412|F|0	chrA10_random	94.2	69	3	1	1	69	903313	903246	1e-21	104
100000412|F|0	chrA10_random	95.24	63	3	0	1	63	143874	143812	2e-20	100
100000412|F|0	chrA10_random	93.65	63	3	1	7	69	1276508	1276447	3e-18	93.5
100000412|F|0	chrA10_random	91.8	61	4	1	1	61	123735	123794	2e-15	84.2
100000412|F|0	chrAnn_random	100	61	0	0	3	63	3507625	3507565	2e-24	113
100000412|F|0	chrAnn_random	95.65	69	3	0	1	69	8382340	8382272	8e-24	111
100000412|F|0	chrAnn_random	98.41	63	1	0	7	69	10544663	10544725	8e-24	111
100000412|F|0	chrAnn_random	94.2	69	3	1	1	69	2825842	2825775	1e-21	104
100000412|F|0	chrAnn_random	94.2	69	3	1	1	69	8561741	8561674	1e-21	104
100000412|F|0	chrAnn_random	95.38	65	3	0	1	65	33441085	33441021	1e-21	104
100000412|F|0	chrAnn_random	94.2	69	3	1	1	69	39000888	39000955	1e-21	104
100000412|F|0	chrAnn_random	94.2	69	3	1	1	69	46674390	46674457	1e-21	104
100000412|F|0	chrAnn_random	95.31	64	3	0	1	64	11044009	11043946	5e-21	102
100000412|F|0	chrAnn_random	92.75	69	5	0	1	69	8358582	8358650	2e-20	100
100000412|F|0	chrAnn_random	92.75	69	5	0	1	69	8432463	8432395	2e-20	100
100000412|F|0	chrAnn_random	92.75	69	4	1	1	69	3299502	3299435	6e-20	99
100000412|F|0	chrAnn_random	92.75	69	4	1	1	69	5159698	5159631	6e-20	99
100000412|F|0	chrAnn_random	92.65	68	5	0	2	69	16001271	16001338	6e-20	99
100000412|F|0	chrAnn_random	92.75	69	4	1	1	69	17345486	17345419	6e-20	99
100000412|F|0	chrAnn_random	92.75	69	4	1	1	69	19786997	19787064	6e-20	99
100000412|F|0	chrAnn_random	92.75	69	4	1	1	69	20724956	20725023	6e-20	99
100000412|F|0	chrAnn_random	92.75	69	4	1	1	69	21325844	21325777	6e-20	99
100000412|F|0	chrAnn_random	92.75	69	4	1	1	69	38068769	38068836	6e-20	99
100000412|F|0	chrAnn_random	91.3	69	6	0	1	69	1410246	1410178	8e-19	95.3
100000412|F|0	chrAnn_random	93.65	63	4	0	1	63	19323514	19323576	8e-19	95.3
100000412|F|0	chrAnn_random	91.3	69	6	0	1	69	26099939	26100007	8e-19	95.3
100000412|F|0	chrAnn_random	91.3	69	5	1	1	69	7599319	7599386	3e-18	93.5
100000412|F|0	chrAnn_random	92.42	66	4	1	1	66	9511796	9511732	3e-18	93.5
100000412|F|0	chrAnn_random	93.65	63	3	1	1	63	11614418	11614479	3e-18	93.5
100000412|F|0	chrAnn_random	91.04	67	6	0	3	69	1291698	1291764	1e-17	91.6
100000412|F|0	chrAnn_random	89.86	69	7	0	1	69	3223278	3223210	4e-17	89.8
100000412|F|0	chrAnn_random	89.86	69	6	1	1	69	3719127	3719194	1e-16	87.9
100000412|F|0	chrAnn_random	92.06	63	4	1	1	63	11835867	11835928	1e-16	87.9
100000412|F|0	chrAnn_random	92.06	63	4	1	1	63	16770550	16770611	1e-16	87.9
100000412|F|0	chrAnn_random	92.06	63	4	1	1	63	30512211	30512272	1e-16	87.9
100000412|F|0	chrAnn_random	90.77	65	6	0	1	65	31581347	31581411	1e-16	87.9
100000412|F|0	chrAnn_random	92.06	63	4	1	1	63	35048918	35048979	1e-16	87.9
100000412|F|0	chrAnn_random	92.06	63	4	1	1	63	43894841	43894780	1e-16	87.9
100000412|F|0	chrAnn_random	91.8	61	4	1	3	63	15517115	15517056	2e-15	84.2
100000412|F|0	chrAnn_random	92.98	57	3	1	7	63	6549674	6549729	6e-15	82.4
100000412|F|0	chrAnn_random	90.48	63	5	1	1	63	18982113	18982052	6e-15	82.4
100000412|F|0	chrAnn_random	90.48	63	5	1	1	63	34762282	34762221	6e-15	82.4
100000412|F|0	chrAnn_random	94.23	52	2	1	12	63	10665309	10665359	8e-14	78.7
100000412|F|0	chrC01	97.1	69	2	0	1	69	18908534	18908466	2e-25	117
100000412|F|0	chrC01	97.1	69	2	0	1	69	21114859	21114927	2e-25	117
100000412|F|0	chrC01	95.65	69	3	0	1	69	18417659	18417591	8e-24	111
100000412|F|0	chrC01	95.65	69	3	0	1	69	23918304	23918372	8e-24	111
100000412|F|0	chrC01	95.65	69	3	0	1	69	26335359	26335291	8e-24	111
100000412|F|0	chrC01	94.2	69	4	0	1	69	17629819	17629751	4e-22	106
100000412|F|0	chrC01	94.2	69	4	0	1	69	18957166	18957234	4e-22	106
100000412|F|0	chrC01	94.2	69	4	0	1	69	20406356	20406424	4e-22	106
100000412|F|0	chrC01	94.2	69	4	0	1	69	20947746	20947814	4e-22	106
100000412|F|0	chrC01	94.2	69	4	0	1	69	24892893	24892961	4e-22	106
100000412|F|0	chrC01	94.2	69	4	0	1	69	26349371	26349303	4e-22	106
100000412|F|0	chrC01	94.2	69	4	0	1	69	27413000	27412932	4e-22	106
100000412|F|0	chrC01	92.75	69	5	0	1	69	17687096	17687164	2e-20	100
100000412|F|0	chrC01	93.94	66	4	0	4	69	17942335	17942270	2e-20	100
100000412|F|0	chrC01	92.75	69	5	0	1	69	22284788	22284856	2e-20	100
100000412|F|0	chrC01	95.24	63	3	0	1	63	23639512	23639450	2e-20	100
100000412|F|0	chrC01	95.08	61	3	0	3	63	31471410	31471350	2e-19	97.1
100000412|F|0	chrC01	91.3	69	6	0	1	69	7414097	7414029	8e-19	95.3
100000412|F|0	chrC01	93.65	63	4	0	7	69	18377273	18377211	8e-19	95.3
100000412|F|0	chrC01	91.3	69	6	0	1	69	18800515	18800583	8e-19	95.3
100000412|F|0	chrC01	92.42	66	5	0	4	69	18934929	18934994	8e-19	95.3
100000412|F|0	chrC01	92.42	66	5	0	1	66	19851863	19851798	8e-19	95.3
100000412|F|0	chrC01	92.06	63	5	0	1	63	25402274	25402336	4e-17	89.8
100000412|F|0	chrC02	95.65	69	3	0	1	69	28615371	28615439	8e-24	111
100000412|F|0	chrC02	95.65	69	3	0	1	69	30154940	30155008	8e-24	111
100000412|F|0	chrC02	95.65	69	3	0	1	69	32319064	32319132	8e-24	111
100000412|F|0	chrC02	95.52	67	3	0	3	69	12472839	12472905	1e-22	108
100000412|F|0	chrC02	95.52	67	3	0	3	69	27943054	27942988	1e-22	108
100000412|F|0	chrC02	94.2	69	4	0	1	69	15332109	15332041	4e-22	106
100000412|F|0	chrC02	94.2	69	4	0	1	69	23866875	23866943	4e-22	106
100000412|F|0	chrC02	94.2	69	4	0	1	69	29131337	29131405	4e-22	106
100000412|F|0	chrC02	94.2	69	4	0	1	69	29138354	29138286	4e-22	106
100000412|F|0	chrC02	94.2	69	4	0	1	69	31609502	31609570	4e-22	106
100000412|F|0	chrC02	94.2	69	4	0	1	69	32326758	32326690	4e-22	106
100000412|F|0	chrC02	95.45	66	3	0	4	69	33061871	33061936	4e-22	106
100000412|F|0	chrC02	96.77	62	2	0	1	62	26814804	26814865	1e-21	104
100000412|F|0	chrC02	96.72	61	2	0	1	61	30680368	30680308	5e-21	102
100000412|F|0	chrC02	94.03	67	4	0	3	69	31868236	31868302	5e-21	102
100000412|F|0	chrC02	95.24	63	3	0	7	69	10914065	10914127	2e-20	100
100000412|F|0	chrC02	93.94	66	4	0	4	69	15557239	15557174	2e-20	100
100000412|F|0	chrC02	92.75	69	5	0	1	69	16595726	16595658	2e-20	100
100000412|F|0	chrC02	92.75	69	5	0	1	69	29092473	29092405	2e-20	100
100000412|F|0	chrC02	92.75	69	5	0	1	69	29674846	29674778	2e-20	100
100000412|F|0	chrC02	95.24	63	3	0	1	63	30332183	30332121	2e-20	100
100000412|F|0	chrC02	95.16	62	3	0	2	63	41963371	41963310	6e-20	99
100000412|F|0	chrC02	91.3	69	6	0	1	69	16587580	16587512	8e-19	95.3
100000412|F|0	chrC02	91.3	69	6	0	1	69	22416851	22416783	8e-19	95.3
100000412|F|0	chrC02	91.3	69	6	0	1	69	23879957	23880025	8e-19	95.3
100000412|F|0	chrC02	95	60	3	0	1	60	24319283	24319342	8e-19	95.3
100000412|F|0	chrC02	91.43	70	5	1	1	69	25997054	25997123	8e-19	95.3
100000412|F|0	chrC02	91.3	69	6	0	1	69	26077395	26077327	8e-19	95.3
100000412|F|0	chrC02	91.3	69	6	0	1	69	27811241	27811309	8e-19	95.3
100000412|F|0	chrC02	91.3	69	6	0	1	69	28308911	28308979	8e-19	95.3
100000412|F|0	chrC02	91.3	69	6	0	1	69	29106397	29106329	8e-19	95.3
100000412|F|0	chrC02	91.3	69	6	0	1	69	31843662	31843594	8e-19	95.3
100000412|F|0	chrC02	92.31	65	5	0	5	69	37574419	37574355	3e-18	93.5
100000412|F|0	chrC02	94.83	58	3	0	12	69	15547530	15547473	1e-17	91.6
100000412|F|0	chrC02	90.91	66	6	0	4	69	14272959	14273024	4e-17	89.8
100000412|F|0	chrC02	89.86	69	6	1	1	69	20692236	20692169	1e-16	87.9
100000412|F|0	chrC02	92.06	63	4	1	1	63	24587705	24587766	1e-16	87.9
100000412|F|0	chrC02_random	94.2	69	4	0	1	69	3256061	3256129	4e-22	106
100000412|F|0	chrC02_random	94.2	69	4	0	1	69	3257667	3257735	4e-22	106
100000412|F|0	chrC03	97.1	69	2	0	1	69	40941797	40941865	2e-25	117
100000412|F|0	chrC03	97.1	69	2	0	1	69	40946109	40946177	2e-25	117
100000412|F|0	chrC03	97.01	67	2	0	3	69	39179023	39178957	2e-24	113
100000412|F|0	chrC03	95.65	69	3	0	1	69	43248220	43248152	8e-24	111
100000412|F|0	chrC03	95.65	69	3	0	1	69	58492935	58493003	8e-24	111
100000412|F|0	chrC03	95.52	67	3	0	3	69	42613956	42613890	1e-22	108
100000412|F|0	chrC03	94.2	69	4	0	1	69	15602063	15601995	4e-22	106
100000412|F|0	chrC03	94.2	69	4	0	1	69	39047377	39047309	4e-22	106
100000412|F|0	chrC03	94.2	69	4	0	1	69	39077245	39077177	4e-22	106
100000412|F|0	chrC03	94.2	69	4	0	1	69	39318070	39318138	4e-22	106
100000412|F|0	chrC03	94.2	69	4	0	1	69	39401825	39401893	4e-22	106
100000412|F|0	chrC03	94.2	69	4	0	1	69	39489317	39489249	4e-22	106
100000412|F|0	chrC03	94.2	69	4	0	1	69	39556189	39556257	4e-22	106
100000412|F|0	chrC03	94.2	69	4	0	1	69	40556469	40556401	4e-22	106
100000412|F|0	chrC03	94.2	69	4	0	1	69	41476537	41476469	4e-22	106
100000412|F|0	chrC03	94.2	69	4	0	1	69	41529822	41529890	4e-22	106
100000412|F|0	chrC03	95.45	66	3	0	4	69	41698752	41698817	4e-22	106
100000412|F|0	chrC03	94.2	69	4	0	1	69	42822484	42822552	4e-22	106
100000412|F|0	chrC03	94.2	69	4	0	1	69	43056900	43056968	4e-22	106
100000412|F|0	chrC03	94.2	69	4	0	1	69	44881622	44881690	4e-22	106
100000412|F|0	chrC03	94.2	69	4	0	1	69	45229417	45229349	4e-22	106
100000412|F|0	chrC03	94.2	69	4	0	1	69	53289525	53289593	4e-22	106
100000412|F|0	chrC03	94.12	68	4	0	2	69	45165637	45165704	1e-21	104
100000412|F|0	chrC03	95.38	65	3	0	1	65	59885333	59885397	1e-21	104
100000412|F|0	chrC03	95.24	63	3	0	7	69	28317367	28317305	2e-20	100
100000412|F|0	chrC03	92.75	69	5	0	1	69	40952950	40953018	2e-20	100
100000412|F|0	chrC03	92.75	69	5	0	1	69	41255255	41255323	2e-20	100
100000412|F|0	chrC03	93.94	66	4	0	4	69	41296202	41296137	2e-20	100
100000412|F|0	chrC03	95.24	63	3	0	7	69	41709120	41709182	2e-20	100
100000412|F|0	chrC03	95.08	61	3	0	3	63	44188574	44188634	2e-19	97.1
100000412|F|0	chrC03	91.43	70	5	1	1	69	31397730	31397661	8e-19	95.3
100000412|F|0	chrC03	96.49	57	2	0	7	63	41802894	41802838	8e-19	95.3
100000412|F|0	chrC03	93.55	62	4	0	1	62	39471935	39471874	3e-18	93.5
100000412|F|0	chrC03	93.65	63	3	1	1	63	42259167	42259106	3e-18	93.5
100000412|F|0	chrC03	92.31	65	5	0	1	65	45112147	45112211	3e-18	93.5
100000412|F|0	chrC03	94.83	58	3	0	12	69	42311978	42311921	1e-17	91.6
100000412|F|0	chrC03	92.06	63	5	0	7	69	39961771	39961709	4e-17	89.8
100000412|F|0	chrC03_random	97.1	69	2	0	1	69	2920832	2920900	2e-25	117
100000412|F|0	chrC03_random	98.41	63	1	0	1	63	3282611	3282549	8e-24	111
100000412|F|0	chrC03_random	94.2	69	4	0	1	69	3566007	3566075	4e-22	106
100000412|F|0	chrC03_random	95.24	63	3	0	7	69	3401858	3401920	2e-20	100
100000412|F|0	chrC04	95.65	69	3	0	1	69	12412684	12412616	8e-24	111
100000412|F|0	chrC04	95.65	69	3	0	1	69	15396334	15396266	8e-24	111
100000412|F|0	chrC04	95.65	69	3	0	1	69	15744644	15744576	8e-24	111
100000412|F|0	chrC04	95.65	69	3	0	1	69	18278230	18278162	8e-24	111
100000412|F|0	chrC04	95.65	69	3	0	1	69	27154659	27154727	8e-24	111
100000412|F|0	chrC04	95.65	69	3	0	1	69	31537431	31537499	8e-24	111
100000412|F|0	chrC04	94.2	69	4	0	1	69	11496360	11496292	4e-22	106
100000412|F|0	chrC04	96.83	63	2	0	7	69	16271882	16271820	4e-22	106
100000412|F|0	chrC04	94.2	69	4	0	1	69	16341623	16341691	4e-22	106
100000412|F|0	chrC04	94.2	69	4	0	1	69	17107222	17107290	4e-22	106
100000412|F|0	chrC04	94.2	69	4	0	1	69	17260882	17260950	4e-22	106
100000412|F|0	chrC04	94.2	69	4	0	1	69	18286553	18286485	4e-22	106
100000412|F|0	chrC04	92.75	69	5	0	1	69	16961669	16961737	2e-20	100
100000412|F|0	chrC04	92.75	69	5	0	1	69	17555576	17555508	2e-20	100
100000412|F|0	chrC04	92.75	69	5	0	1	69	19184858	19184926	2e-20	100
100000412|F|0	chrC04	92.86	70	4	1	1	69	19783982	19783913	2e-20	100
100000412|F|0	chrC04	92.75	69	5	0	1	69	22543097	22543165	2e-20	100
100000412|F|0	chrC04	98.25	57	1	0	7	63	36747916	36747972	2e-20	100
100000412|F|0	chrC04	93.85	65	3	1	1	65	17457340	17457277	2e-19	97.1
100000412|F|0	chrC04	93.65	63	4	0	1	63	27504633	27504695	8e-19	95.3
100000412|F|0	chrC04	93.55	62	4	0	8	69	15697444	15697383	3e-18	93.5
100000412|F|0	chrC04	92.19	64	5	0	6	69	20970016	20970079	1e-17	91.6
100000412|F|0	chrC04	89.86	69	7	0	1	69	17344534	17344466	4e-17	89.8
100000412|F|0	chrC04	89.86	69	7	0	1	69	19119923	19119855	4e-17	89.8
100000412|F|0	chrC04	89.86	69	7	0	1	69	30637300	30637368	4e-17	89.8
100000412|F|0	chrC04	92.06	63	4	1	1	63	7557783	7557722	1e-16	87.9
100000412|F|0	chrC04	96.15	52	2	0	18	69	19540631	19540682	5e-16	86.1
100000412|F|0	chrC04	90.62	64	6	0	6	69	20973873	20973936	5e-16	86.1
100000412|F|0	chrC04	93.1	58	4	0	12	69	21348423	21348366	5e-16	86.1
100000412|F|0	chrC04_random	92.75	69	5	0	1	69	3935303	3935371	2e-20	100
100000412|F|0	chrC05	95.65	69	3	0	1	69	22250324	22250392	8e-24	111
100000412|F|0	chrC05	95.65	69	3	0	1	69	25609512	25609580	8e-24	111
100000412|F|0	chrC05	95.65	69	3	0	1	69	35511162	35511094	8e-24	111
100000412|F|0	chrC05	96.92	65	2	0	1	65	25134505	25134569	3e-23	110
100000412|F|0	chrC05	94.2	69	4	0	1	69	12293834	12293902	4e-22	106
100000412|F|0	chrC05	94.2	69	4	0	1	69	21303763	21303831	4e-22	106
100000412|F|0	chrC05	96.83	63	2	0	1	63	23751395	23751333	4e-22	106
100000412|F|0	chrC05	94.2	69	4	0	1	69	23788595	23788527	4e-22	106
100000412|F|0	chrC05	94.2	69	4	0	1	69	23906541	23906473	4e-22	106
100000412|F|0	chrC05	94.2	69	4	0	1	69	24082564	24082632	4e-22	106
100000412|F|0	chrC05	94.2	69	4	0	1	69	26007602	26007534	4e-22	106
100000412|F|0	chrC05	95.45	66	3	0	4	69	26479185	26479120	4e-22	106
100000412|F|0	chrC05	94.2	69	4	0	1	69	31651531	31651599	4e-22	106
100000412|F|0	chrC05	95.38	65	3	0	1	65	18447596	18447532	1e-21	104
100000412|F|0	chrC05	95.38	65	3	0	1	65	24435978	24436042	1e-21	104
100000412|F|0	chrC05	96.77	62	2	0	1	62	24708157	24708218	1e-21	104
100000412|F|0	chrC05	92.75	69	5	0	1	69	11004299	11004231	2e-20	100
100000412|F|0	chrC05	92.75	69	5	0	1	69	18074864	18074796	2e-20	100
100000412|F|0	chrC05	92.75	69	5	0	1	69	18430957	18430889	2e-20	100
100000412|F|0	chrC05	92.75	69	5	0	1	69	19240627	19240695	2e-20	100
100000412|F|0	chrC05	95.24	63	3	0	1	63	20624612	20624674	2e-20	100
100000412|F|0	chrC05	92.75	69	5	0	1	69	24485938	24486006	2e-20	100
100000412|F|0	chrC05	93.94	66	4	0	4	69	24782768	24782833	2e-20	100
100000412|F|0	chrC05	93.94	66	4	0	4	69	25173773	25173708	2e-20	100
100000412|F|0	chrC05	95.24	63	3	0	1	63	25260048	25260110	2e-20	100
100000412|F|0	chrC05	92.75	69	5	0	1	69	26504464	26504532	2e-20	100
100000412|F|0	chrC05	92.75	69	5	0	1	69	26631457	26631525	2e-20	100
100000412|F|0	chrC05	92.75	69	5	0	1	69	28946061	28946129	2e-20	100
100000412|F|0	chrC05	95.24	63	3	0	7	69	36787829	36787891	2e-20	100
100000412|F|0	chrC05	91.43	70	5	1	1	69	17398543	17398474	8e-19	95.3
100000412|F|0	chrC05	92.42	66	5	0	4	69	21680656	21680591	8e-19	95.3
100000412|F|0	chrC05	93.65	63	4	0	1	63	28438714	28438776	8e-19	95.3
100000412|F|0	chrC05	95	60	3	0	7	66	36361104	36361163	8e-19	95.3
100000412|F|0	chrC05	94.64	56	3	0	6	61	33397697	33397642	1e-16	87.9
100000412|F|0	chrC05_random	92.75	69	5	0	1	69	2214770	2214838	2e-20	100
100000412|F|0	chrC05_random	95.16	62	2	1	9	69	2791021	2790960	2e-19	97.1
100000412|F|0	chrC05_random	91.3	69	6	0	1	69	2204156	2204224	8e-19	95.3
100000412|F|0	chrC05_random	91.3	69	6	0	1	69	3116163	3116231	8e-19	95.3
100000412|F|0	chrC05_random	91.94	62	4	1	9	69	2735767	2735706	5e-16	86.1
100000412|F|0	chrC05_random	90.16	61	5	1	3	63	2813251	2813192	8e-14	78.7
100000412|F|0	chrC06	97.1	69	2	0	1	69	23611049	23611117	2e-25	117
100000412|F|0	chrC06	95.65	69	3	0	1	69	10680298	10680366	8e-24	111
100000412|F|0	chrC06	95.65	69	3	0	1	69	23385193	23385125	8e-24	111
100000412|F|0	chrC06	94.2	69	4	0	1	69	1589806	1589874	4e-22	106
100000412|F|0	chrC06	94.2	69	4	0	1	69	5762412	5762344	4e-22	106
100000412|F|0	chrC06	94.2	69	4	0	1	69	8217112	8217044	4e-22	106
100000412|F|0	chrC06	95.45	66	3	0	4	69	8512264	8512199	4e-22	106
100000412|F|0	chrC06	94.2	69	4	0	1	69	9505015	9504947	4e-22	106
100000412|F|0	chrC06	94.2	69	4	0	1	69	9791509	9791577	4e-22	106
100000412|F|0	chrC06	92.75	69	5	0	1	69	10003486	10003418	2e-20	100
100000412|F|0	chrC06	92.75	69	5	0	1	69	14668875	14668943	2e-20	100
100000412|F|0	chrC06	92.75	69	5	0	1	69	21384178	21384246	2e-20	100
100000412|F|0	chrC06	92.75	69	5	0	1	69	29003678	29003746	2e-20	100
100000412|F|0	chrC06	96.55	58	2	0	12	69	9602036	9601979	2e-19	97.1
100000412|F|0	chrC06	91.3	69	6	0	1	69	8556982	8556914	8e-19	95.3
100000412|F|0	chrC06	91.3	69	6	0	1	69	9504885	9504817	8e-19	95.3
100000412|F|0	chrC06	94.83	58	3	0	12	69	9928314	9928371	1e-17	91.6
100000412|F|0	chrC06	89.86	69	7	0	1	69	13910866	13910798	4e-17	89.8
100000412|F|0	chrC06	90.91	66	6	0	4	69	27292349	27292284	4e-17	89.8
100000412|F|0	chrC06	92.06	63	4	1	1	63	1124202	1124263	1e-16	87.9
100000412|F|0	chrC07	97.1	69	2	0	1	69	6593196	6593128	2e-25	117
100000412|F|0	chrC07	95.65	69	3	0	1	69	2212591	2212659	8e-24	111
100000412|F|0	chrC07	95.65	69	3	0	1	69	10635201	10635269	8e-24	111
100000412|F|0	chrC07	95.65	69	3	0	1	69	29719360	29719428	8e-24	111
100000412|F|0	chrC07	95.65	69	3	0	1	69	35180750	35180682	8e-24	111
100000412|F|0	chrC07	94.2	69	4	0	1	69	3861307	3861375	4e-22	106
100000412|F|0	chrC07	96.83	63	2	0	1	63	5798635	5798697	4e-22	106
100000412|F|0	chrC07	94.2	69	4	0	1	69	6152448	6152380	4e-22	106
100000412|F|0	chrC07	94.2	69	4	0	1	69	6993856	6993788	4e-22	106
100000412|F|0	chrC07	94.2	69	4	0	1	69	23067208	23067140	4e-22	106
100000412|F|0	chrC07	94.2	69	4	0	1	69	24325513	24325581	4e-22	106
100000412|F|0	chrC07	94.03	67	4	0	3	69	15487314	15487248	5e-21	102
100000412|F|0	chrC07	92.75	69	5	0	1	69	6699519	6699451	2e-20	100
100000412|F|0	chrC07	92.75	69	5	0	1	69	10835506	10835438	2e-20	100
100000412|F|0	chrC07	93.94	66	4	0	4	69	13610771	13610836	2e-20	100
100000412|F|0	chrC07	92.54	67	5	0	3	69	6691625	6691691	2e-19	97.1
100000412|F|0	chrC07	93.65	63	3	1	7	69	118868	118807	3e-18	93.5
100000412|F|0	chrC07	93.44	61	4	0	1	61	10464725	10464785	1e-17	91.6
100000412|F|0	chrC07	94.83	58	2	1	12	69	8837600	8837544	4e-17	89.8
100000412|F|0	chrC07	92.06	63	4	1	1	63	1682150	1682089	1e-16	87.9
100000412|F|0	chrC07	92.06	63	4	1	1	63	5945235	5945296	1e-16	87.9
100000412|F|0	chrC07_random	98.36	61	1	0	1	61	924600	924660	1e-22	108
100000412|F|0	chrC08	97.01	67	2	0	3	69	7994394	7994460	2e-24	113
100000412|F|0	chrC08	95.65	69	3	0	1	69	8046315	8046247	8e-24	111
100000412|F|0	chrC08	95.65	69	3	0	1	69	8373905	8373837	8e-24	111
100000412|F|0	chrC08	95.65	69	3	0	1	69	10329937	10329869	8e-24	111
100000412|F|0	chrC08	95.65	69	3	0	1	69	13322391	13322323	8e-24	111
100000412|F|0	chrC08	96.92	65	2	0	1	65	3273865	3273801	3e-23	110
100000412|F|0	chrC08	96.92	65	2	0	1	65	9421631	9421695	3e-23	110
100000412|F|0	chrC08	96.92	65	2	0	1	65	9713548	9713612	3e-23	110
100000412|F|0	chrC08	96.92	65	2	0	1	65	13001799	13001735	3e-23	110
100000412|F|0	chrC08	96.83	63	2	0	1	63	2752500	2752562	4e-22	106
100000412|F|0	chrC08	94.2	69	4	0	1	69	3331926	3331858	4e-22	106
100000412|F|0	chrC08	96.83	63	2	0	1	63	5973859	5973921	4e-22	106
100000412|F|0	chrC08	94.2	69	4	0	1	69	10881781	10881849	4e-22	106
100000412|F|0	chrC08	94.2	69	3	1	1	69	9489938	9490005	1e-21	104
100000412|F|0	chrC08	96.77	62	2	0	1	62	10975796	10975735	1e-21	104
100000412|F|0	chrC08	92.75	69	5	0	1	69	6359179	6359111	2e-20	100
100000412|F|0	chrC08	92.75	69	5	0	1	69	10146356	10146288	2e-20	100
100000412|F|0	chrC08	92.75	69	5	0	1	69	10286450	10286382	2e-20	100
100000412|F|0	chrC08	92.65	68	5	0	2	69	12918344	12918411	6e-20	99
100000412|F|0	chrC08	96.55	58	2	0	12	69	7976885	7976942	2e-19	97.1
100000412|F|0	chrC08	93.65	63	4	0	1	63	4022880	4022942	8e-19	95.3
100000412|F|0	chrC08	91.3	69	6	0	1	69	5206931	5206999	8e-19	95.3
100000412|F|0	chrC08	91.3	69	6	0	1	69	6483248	6483180	8e-19	95.3
100000412|F|0	chrC08	91.3	69	6	0	1	69	6488246	6488178	8e-19	95.3
100000412|F|0	chrC08	91.3	69	6	0	1	69	9313061	9313129	8e-19	95.3
100000412|F|0	chrC08	91.3	69	6	0	1	69	11577092	11577160	8e-19	95.3
100000412|F|0	chrC08	91.3	69	6	0	1	69	16793613	16793681	8e-19	95.3
100000412|F|0	chrC08	91.3	69	6	0	1	69	23997241	23997309	8e-19	95.3
100000412|F|0	chrC08_random	95.65	69	2	1	1	69	1765564	1765497	3e-23	110
100000412|F|0	chrC08_random	95.24	63	3	0	1	63	82820	82882	2e-20	100
100000412|F|0	chrC08_random	91.3	69	6	0	1	69	1296400	1296332	8e-19	95.3
100000412|F|0	chrC08_random	96.49	57	2	0	7	63	2032615	2032559	8e-19	95.3
100000412|F|0	chrC09	97.1	69	2	0	1	69	24470441	24470509	2e-25	117
100000412|F|0	chrC09	97.1	69	2	0	1	69	26028856	26028788	2e-25	117
100000412|F|0	chrC09	97.01	67	2	0	3	69	26062475	26062409	2e-24	113
100000412|F|0	chrC09	95.65	69	3	0	1	69	27259902	27259834	8e-24	111
100000412|F|0	chrC09	94.2	69	4	0	1	69	21821532	21821600	4e-22	106
100000412|F|0	chrC09	96.83	63	2	0	1	63	22561355	22561293	4e-22	106
100000412|F|0	chrC09	95.45	66	3	0	4	69	23334923	23334988	4e-22	106
100000412|F|0	chrC09	94.2	69	4	0	1	69	23454430	23454362	4e-22	106
100000412|F|0	chrC09	94.2	69	4	0	1	69	23905219	23905151	4e-22	106
100000412|F|0	chrC09	94.2	69	4	0	1	69	27603831	27603763	4e-22	106
100000412|F|0	chrC09	94.2	69	4	0	1	69	36469097	36469165	4e-22	106
100000412|F|0	chrC09	95.38	65	3	0	1	65	16578607	16578543	1e-21	104
100000412|F|0	chrC09	96.77	62	2	0	2	63	27592256	27592317	1e-21	104
100000412|F|0	chrC09	94.12	68	4	0	2	69	28429397	28429464	1e-21	104
100000412|F|0	chrC09	95.24	63	3	0	1	63	7561370	7561308	2e-20	100
100000412|F|0	chrC09	92.75	69	5	0	1	69	8205752	8205684	2e-20	100
100000412|F|0	chrC09	92.75	69	5	0	1	69	21891871	21891803	2e-20	100
100000412|F|0	chrC09	95.24	63	3	0	1	63	23886141	23886079	2e-20	100
100000412|F|0	chrC09	95.24	63	3	0	7	69	24476036	24476098	2e-20	100
100000412|F|0	chrC09	92.75	69	5	0	1	69	24556398	24556466	2e-20	100
100000412|F|0	chrC09	95.24	63	3	0	1	63	25230289	25230351	2e-20	100
100000412|F|0	chrC09	92.75	69	5	0	1	69	27134823	27134891	2e-20	100
100000412|F|0	chrC09	92.75	69	5	0	1	69	27245421	27245353	2e-20	100
100000412|F|0	chrC09	92.75	69	5	0	1	69	27418888	27418956	2e-20	100
100000412|F|0	chrC09	95.24	63	3	0	1	63	29358141	29358079	2e-20	100
100000412|F|0	chrC09	93.85	65	4	0	1	65	20741915	20741851	6e-20	99
100000412|F|0	chrC09	92.54	67	5	0	3	69	25961962	25962028	2e-19	97.1
100000412|F|0	chrC09	91.3	69	6	0	1	69	11658417	11658349	8e-19	95.3
100000412|F|0	chrC09	91.3	69	6	0	1	69	27757944	27758012	8e-19	95.3
100000412|F|0	chrC09	92.42	66	5	0	4	69	28821332	28821267	8e-19	95.3
100000412|F|0	chrC09	92.42	66	5	0	3	68	30575611	30575546	8e-19	95.3
100000412|F|0	chrC09	91.3	69	6	0	1	69	34436139	34436071	8e-19	95.3
100000412|F|0	chrC09	92.65	68	0	2	1	63	23198914	23198847	3e-18	93.5
100000412|F|0	chrC09	91.18	68	6	0	2	69	28227991	28228058	3e-18	93.5
100000412|F|0	chrC09_random	94.2	69	3	1	1	69	641807	641874	1e-21	104
100000412|F|0	chrC09_random	94.2	69	3	1	1	69	2062386	2062453	1e-21	104
100000412|F|0	chrC09_random	92.75	69	5	0	1	69	2727208	2727276	2e-20	100
100000412|F|0	chrC09_random	91.3	69	6	0	1	69	2151746	2151814	8e-19	95.3
100000412|F|0	chrC09_random	88.41	69	8	0	1	69	2262769	2262837	2e-15	84.2
100000412|F|0	chrCnn_random	97.1	69	2	0	1	69	65344257	65344189	2e-25	117
100000412|F|0	chrCnn_random	97.1	69	2	0	1	69	65367285	65367217	2e-25	117
100000412|F|0	chrCnn_random	97.1	69	2	0	1	69	80411736	80411668	2e-25	117
100000412|F|0	chrCnn_random	95.65	69	3	0	1	69	3542208	3542140	8e-24	111
100000412|F|0	chrCnn_random	96.97	66	2	0	4	69	12842850	12842915	8e-24	111
100000412|F|0	chrCnn_random	95.65	69	3	0	1	69	14653934	14653866	8e-24	111
100000412|F|0	chrCnn_random	95.65	69	3	0	1	69	28067285	28067217	8e-24	111
100000412|F|0	chrCnn_random	95.65	69	3	0	1	69	56865565	56865633	8e-24	111
100000412|F|0	chrCnn_random	95.65	69	3	0	1	69	57268319	57268251	8e-24	111
100000412|F|0	chrCnn_random	95.59	68	3	0	2	69	59325668	59325735	3e-23	110
100000412|F|0	chrCnn_random	94.2	69	4	0	1	69	6631632	6631700	4e-22	106
100000412|F|0	chrCnn_random	94.2	69	4	0	1	69	15944952	15944884	4e-22	106
100000412|F|0	chrCnn_random	94.2	69	4	0	1	69	23715198	23715266	4e-22	106
100000412|F|0	chrCnn_random	94.2	69	4	0	1	69	28512864	28512932	4e-22	106
100000412|F|0	chrCnn_random	94.2	69	4	0	1	69	52483636	52483704	4e-22	106
100000412|F|0	chrCnn_random	95.24	63	3	0	1	63	718239	718177	2e-20	100
100000412|F|0	chrCnn_random	92.75	69	5	0	1	69	7936578	7936646	2e-20	100
100000412|F|0	chrCnn_random	93.94	66	4	0	4	69	11518271	11518336	2e-20	100
100000412|F|0	chrCnn_random	93.94	66	4	0	1	66	17678566	17678501	2e-20	100
100000412|F|0	chrCnn_random	93.94	66	4	0	4	69	28094157	28094222	2e-20	100
100000412|F|0	chrCnn_random	95.24	63	3	0	1	63	42926885	42926947	2e-20	100
100000412|F|0	chrCnn_random	92.75	69	5	0	1	69	43449964	43450032	2e-20	100
100000412|F|0	chrCnn_random	92.75	69	5	0	1	69	51969780	51969848	2e-20	100
100000412|F|0	chrCnn_random	92.75	69	5	0	1	69	54462690	54462622	2e-20	100
100000412|F|0	chrCnn_random	95.24	63	3	0	1	63	57634233	57634171	2e-20	100
100000412|F|0	chrCnn_random	93.94	66	4	0	1	66	59564515	59564580	2e-20	100
100000412|F|0	chrCnn_random	95.31	64	2	1	1	63	67033157	67033094	2e-20	100
100000412|F|0	chrCnn_random	92.75	69	5	0	1	69	76324708	76324640	2e-20	100
100000412|F|0	chrCnn_random	95.24	63	3	0	1	63	78155192	78155254	2e-20	100
100000412|F|0	chrCnn_random	92.75	69	4	1	1	69	11479358	11479425	6e-20	99
100000412|F|0	chrCnn_random	98.21	56	1	0	7	62	21986266	21986211	6e-20	99
100000412|F|0	chrCnn_random	92.75	69	4	1	1	69	26348031	26348098	6e-20	99
100000412|F|0	chrCnn_random	93.85	65	4	0	1	65	72426723	72426659	6e-20	99
100000412|F|0	chrCnn_random	95.16	62	3	0	1	62	80364141	80364080	6e-20	99
100000412|F|0	chrCnn_random	96.55	58	2	0	12	69	14883856	14883799	2e-19	97.1
100000412|F|0	chrCnn_random	95.16	62	2	1	9	69	66837439	66837378	2e-19	97.1
100000412|F|0	chrCnn_random	95	60	3	0	7	66	17489970	17490029	8e-19	95.3
100000412|F|0	chrCnn_random	91.3	69	6	0	1	69	21599215	21599283	8e-19	95.3
100000412|F|0	chrCnn_random	91.3	69	6	0	1	69	31282558	31282626	8e-19	95.3
100000412|F|0	chrCnn_random	91.3	69	6	0	1	69	35892817	35892885	8e-19	95.3
100000412|F|0	chrCnn_random	93.65	63	4	0	7	69	40340751	40340689	8e-19	95.3
100000412|F|0	chrCnn_random	93.65	63	4	0	1	63	51953881	51953943	8e-19	95.3
100000412|F|0	chrCnn_random	91.3	69	6	0	1	69	54122014	54122082	8e-19	95.3
100000412|F|0	chrCnn_random	98.15	54	1	0	12	65	64738029	64738082	8e-19	95.3
100000412|F|0	chrCnn_random	95	60	3	0	4	63	68565970	68565911	8e-19	95.3
100000412|F|0	chrCnn_random	91.3	69	6	0	1	69	74298309	74298241	8e-19	95.3
100000412|F|0	chrCnn_random	93.65	63	3	1	7	68	9925471	9925533	3e-18	93.5
100000412|F|0	chrCnn_random	93.65	63	3	1	1	63	68267383	68267322	3e-18	93.5
100000412|F|0	chrCnn_random	91.04	67	6	0	3	69	67855602	67855668	1e-17	91.6
100000412|F|0	chrCnn_random	98.08	52	1	0	12	63	72252135	72252084	1e-17	91.6
100000412|F|0	chrCnn_random	92.06	63	5	0	1	63	17925295	17925357	4e-17	89.8
100000412|F|0	chrCnn_random	92.06	63	4	1	1	63	46624474	46624413	1e-16	87.9
100000412|F|0	chrCnn_random	95.92	49	2	0	21	69	39280583	39280535	2e-14	80.5
100000412|F|0	chrCnn_random	86.96	69	9	0	1	69	52783455	52783523	8e-14	78.7
100000412|F|0	chrUnn_random	95.65	69	3	0	1	69	7487183	7487251	8e-24	111
100000412|F|0	chrUnn_random	96.67	60	2	0	7	66	6258537	6258596	2e-20	100
100000412|F|0	chrUnn_random	92.75	69	4	1	1	69	1540681	1540748	6e-20	99
100000412|F|0	chrUnn_random	91.3	69	6	0	1	69	738790	738858	8e-19	95.3
100000412|F|0	chrUnn_random	93.44	61	4	0	1	61	1134513	1134453	1e-17	91.6
100000412|F|0	chrUnn_random	89.86	69	7	0	1	69	6260549	6260617	4e-17	89.8
100000412|F|0	chrUnn_random	89.86	69	7	0	1	69	6525722	6525654	4e-17	89.8
100000418|F|0	chrA06_random	94.92	59	3	0	8	66	214879	214937	3e-18	93.5
100000418|F|0	chrC05	98.48	66	1	0	1	66	3449766	3449701	2e-25	117
100000420|F|0	chrA08	100	62	0	0	1	62	13730927	13730988	6e-25	115	A08	26.7
100000478|F|0	chrC01	95.65	69	3	0	1	69	5135221	5135289	8e-24	111	C01	42.2
100000478|F|0	chrA01	95.65	69	3	0	1	69	3461299	3461367	8e-24	111
100000478|F|0	chrAnn_random	97.06	68	2	0	2	69	32951147	32951080	6e-25	115
100000481|F|0	chrA03	100	38	0	0	1	38	1006489	1006526	1e-11	71.3	A03	21.4
100000505|F|0	chrA01	100	44	0	0	1	44	1621092	1621135	6e-15	82.4	A01	6.2
100000526|F|0	chrA10	100	69	0	0	1	69	10684143	10684075	8e-29	128	A10	29.3
100000526|F|0	chrC09	91.55	71	4	1	1	69	39079535	39079465	2e-19	97.1
100000571|F|0	chrA06	98.31	59	1	0	1	59	18801620	18801678	1e-21	104	A06	77.2
100000571|F|0	chrC07	96.55	58	2	0	1	58	34339916	34339859	2e-19	97.1
100000573|F|0	chrC03	100	50	0	0	1	50	11260390	11260439	3e-18	93.5	C03-II	92.4
100000611|F|0	chrA04	92.16	51	1	3	1	48	17492035	17491985	5e-11	69.4
100000611|F|0	chrC04_random	95.92	49	1	1	1	48	4325267	4325219	8e-14	78.7
100000611|F|0	chrC08_random	92.16	51	1	3	1	48	2272548	2272598	5e-11	69.4
100000616|F|0	chrA02	98	50	1	0	1	50	18475944	18475993	1e-16	87.9
100000616|F|0	chrA06	96	50	2	0	1	50	22040343	22040294	6e-15	82.4
100000616|F|0	chrA09	96	50	2	0	1	50	12692035	12692084	6e-15	82.4
100000616|F|0	chrC07	94	50	3	0	1	50	29667082	29667131	3e-13	76.8
100000616|F|0	chrC08	96.92	65	2	0	1	65	2933656	2933592	3e-23	110
100000616|F|0	chrC09	98	50	1	0	1	50	18808320	18808369	1e-16	87.9
100000616|F|0	chrCnn_random	100	66	0	0	1	66	23879459	23879394	4e-27	122
100000635|F|0	chrAnn_random	100	43	0	0	1	43	576377	576419	2e-14	80.5
100000635|F|0	chrC03	97.62	42	1	0	1	42	52148050	52148009	4e-12	73.1
100000641|F|0	chrA05	100	69	0	0	1	69	11826392	11826324	8e-29	128	A05	103
100000641|F|0	chrAnn_random	95.65	69	3	0	1	69	31334702	31334634	8e-24	111
100000641|F|0	chrC07	97.1	69	2	0	1	69	39155641	39155573	2e-25	117
100000654|F|0	chrA03	98.11	53	1	0	1	53	8946269	8946217	3e-18	93.5
100000654|F|0	chrC01_random	98.39	62	1	0	1	62	3888869	3888930	3e-23	110
100000654|F|0	chrC03	98.33	60	1	0	3	62	50814423	50814364	4e-22	106
100000654|F|0	chrC07	100	59	0	0	4	62	6374747	6374805	3e-23	110
100000655|F|0	chrC07	100	69	0	0	1	69	38194892	38194824	8e-29	128	C07	119
100000655|F|0	chrA03	94.2	69	4	0	1	69	22279732	22279664	4e-22	106
100000670|F|0	chrA03	100	44	0	0	1	44	7142253	7142210	6e-15	82.4	A03	74.1
100000689|F|0	chrA04	97.1	69	2	0	1	69	14265885	14265817	2e-25	117	A04	79.3
100000689|F|0	chrC04	96.97	66	2	0	4	69	41926375	41926310	8e-24	111
100000697|F|0	chrA03	100	43	0	0	1	43	13758568	13758610	2e-14	80.5	A03	102
100000706|F|0	chrC03	95.65	69	3	0	1	69	49295488	49295420	8e-24	111	C03	39.8
100000706|F|0	chrC01	98.46	65	1	0	1	65	7729852	7729916	6e-25	115
100000708|F|0	chrA04	98.51	67	1	0	3	69	14461323	14461389	5e-26	119	A04	82
100000708|F|0	chrC04	96.3	54	2	0	16	69	42363338	42363285	4e-17	89.8
100000743|F|0	chrA03	100	69	0	0	1	69	8486321	8486389	8e-29	128	A03	77.6
100000754|F|0	chrA08	100	69	0	0	1	69	14274909	14274977	8e-29	128	A08	30.4
100000777|F|0	chrA09	94.2	69	3	1	1	68	9549793	9549725	1e-21	104
100000777|F|0	chrUnn_random	96.92	65	2	0	4	68	3579012	3578948	3e-23	110
100000779|F|0	chrA08	100	54	0	0	1	54	10952934	10952881	2e-20	100	A08	13.9
100000804|F|0	chrC06	100	69	0	0	1	69	4432523	4432591	8e-29	128	C06	74.7
100000807|F|0	chrA09	100	58	0	0	1	58	23700635	23700578	1e-22	108	A09	36.4
100000807|F|0	chrA03	100	58	0	0	1	58	28459584	28459527	1e-22	108
100000807|F|0	chrA07	100	58	0	0	1	58	20778799	20778742	1e-22	108
100000807|F|0	chrA09	100	58	0	0	1	58	23704595	23704538	1e-22	108
100000822|F|0	chrC04	100	69	0	0	1	69	47532973	47533041	8e-29	128	C04	5.1
100000853|F|0	chrA01	97.92	48	0	1	1	48	6740534	6740580	6e-15	82.4	A01	53.8
100000887|F|0	chrA03	100	63	0	0	4	66	27241333	27241395	2e-25	117	A03	176.1
100000898|F|0	chrA06	100	37	0	0	1	37	3586803	3586767	5e-11	69.4	A06	43.2
100000922|F|0	chrC04	98.31	59	1	0	1	59	41926219	41926277	1e-21	104
100000930|F|0	chrC04_random	100	58	0	0	1	58	4385680	4385737	1e-22	108
100000931|F|0	chrA05	96.3	54	2	0	1	54	17068357	17068304	4e-17	89.8	A05	105.2
100000939|F|0	chrA05	100	64	0	0	3	66	1100617	1100554	5e-26	119	A05	32.5
100000939|F|0	chrC04_random	97.01	67	2	0	3	69	306535	306469	2e-24	113
100000958|F|0	chrA04	96.88	64	2	0	1	64	15102688	15102751	1e-22	108	A04	92.4
100000958|F|0	chrC04	95.31	64	3	0	1	64	43621787	43621850	5e-21	102
100000962|F|0	chrA06	98.55	69	1	0	1	69	21125776	21125844	4e-27	122
100000972|F|0	chrC09	95.65	69	3	0	1	69	16702388	16702456	8e-24	111	C09	34.4
100000972|F|0	chrA01	96.88	64	2	0	1	64	11445673	11445610	1e-22	108
100000972|F|0	chrC02	100	63	0	0	7	69	34384308	34384246	2e-25	117
100000972|F|0	chrC02	92.54	67	5	0	3	69	19302996	19303062	2e-19	97.1
100000972|F|0	chrC04	95.65	69	3	0	1	69	11328686	11328754	8e-24	111
100000972|F|0	chrC04	94.2	69	4	0	1	69	33765799	33765731	4e-22	106
100000972|F|0	chrC05	95.65	69	3	0	1	69	25540558	25540490	8e-24	111
100000972|F|0	chrC05	94.2	69	4	0	1	69	18637559	18637491	4e-22	106
100000972|F|0	chrC07	95.65	69	3	0	1	69	15779061	15778993	8e-24	111
100000972|F|0	chrC08	95.52	67	3	0	1	67	13011968	13011902	1e-22	108
100000991|F|0	chrA07	96.3	54	2	0	1	54	1268249	1268302	4e-17	89.8	A07	23.3
100000991|F|0	chrC07	96.3	54	2	0	1	54	3745302	3745249	4e-17	89.8
100000999|F|0	chrA04	95.08	61	2	1	1	61	17506597	17506656	8e-19	95.3	A04	113.3
100001017|F|0	chrA04	97.01	67	2	0	1	67	17452625	17452559	2e-24	113	A04	113.1
100001017|F|0	chrC04	95.65	69	3	0	1	69	46385834	46385766	8e-24	111
100001020|F|0	chrC05	100	58	0	0	1	58	39937668	39937725	1e-22	108	C05	0
100001020|F|0	chrA05	88.33	60	4	2	1	57	20189628	20189687	5e-11	69.4
100001027|F|0	chrA01_random	94.2	69	4	0	1	69	563983	563915	4e-22	106
100001039|F|0	chrA06	95.65	69	3	0	1	69	5145687	5145619	8e-24	111
100001039|F|0	chrA09	94.2	69	4	0	1	69	31037937	31038005	4e-22	106
100001039|F|0	chrC05_random	94.2	69	4	0	1	69	355820	355752	4e-22	106
100001039|F|0	chrC08	95.65	69	3	0	1	69	35062177	35062245	8e-24	111
100001051|F|0	chrA03	100	61	0	0	1	61	27571415	27571355	2e-24	113	A03	176.5
100001051|F|0	chrA04	94.83	58	3	0	4	61	12589227	12589170	1e-17	91.6
100001051|F|0	chrC04	93.44	61	4	0	1	61	39359547	39359487	1e-17	91.6
100001058|F|0	chrC03	100	45	0	0	1	45	47585452	47585496	2e-15	84.2	C03	55.4
100001059|F|0	chrCnn_random	100	48	0	0	5	52	53291776	53291729	4e-17	89.8
100001087|F|0	chrA10	100	39	0	0	1	39	3417625	3417587	4e-12	73.1	A10	14.5
100001117|F|0	chrA04	98.55	69	0	1	1	69	19083810	19083743	1e-26	121	A04	143.2
100001117|F|0	chrAnn_random	97.1	69	1	1	1	69	13617275	13617342	6e-25	115
100001117|F|0	chrC04	91.3	69	5	1	1	69	48588675	48588742	3e-18	93.5
100001120|F|0	chrA07	96.88	64	1	1	6	69	10807480	10807542	4e-22	106
100001120|F|0	chrC07_random	98.44	64	1	0	6	69	1141067	1141004	2e-24	113
100001122|F|0	chrA07_random	100	66	0	0	1	66	1656041	1656106	4e-27	122
100001142|F|0	chrA08	89.86	69	7	0	1	69	1084636	1084568	4e-17	89.8
100001142|F|0	chrC03	89.86	69	7	0	1	69	58767502	58767434	4e-17	89.8
100001167|F|0	chrC07	98.57	70	0	1	1	69	27037970	27038039	4e-27	122	C07	66.9
100001200|F|0	chrA09	100	69	0	0	1	69	27672757	27672689	8e-29	128	A09	64.3
100001200|F|0	chrC08	98.44	64	1	0	2	65	30550675	30550738	2e-24	113
100001202|F|0	chrA08	96.97	66	2	0	4	69	14004002	14004067	8e-24	111	A08	25.4
100001204|F|0	chrA05	97.1	69	2	0	1	69	11703790	11703722	2e-25	117	A05	101.1
100001204|F|0	chrCnn_random	94.2	69	4	0	1	69	26203354	26203286	4e-22	106
100001207|F|0	chrA09	97.01	67	0	2	1	67	26508256	26508320	8e-24	111	A09	53
100001220|F|0	chrC07	100	63	0	0	1	63	32960856	32960794	2e-25	117	C07	94.8
100001220|F|0	chrA06	93.65	63	4	0	1	63	19992142	19992204	8e-19	95.3
100001230|F|0	chrC04	100	69	0	0	1	69	47583528	47583596	8e-29	128	C04	4.9
100001230|F|0	chrA04	92.54	67	5	0	3	69	18379138	18379204	2e-19	97.1
100001238|F|0	chrC05	100	69	0	0	1	69	4852809	4852741	8e-29	128	C05	66
100001238|F|0	chrA06	95.65	69	3	0	1	69	4068569	4068501	8e-24	111
100001238|F|0	chrC05_random	91.18	68	6	0	1	68	398684	398751	3e-18	93.5
100001262|F|0	chrA09	100	46	0	0	1	46	5606905	5606950	5e-16	86.1	A09	-7.4
100001283|F|0	chrC01	96.92	65	0	2	1	64	11087503	11087566	1e-22	108	C01	59.9
100001299|F|0	chrA10	100	69	0	0	1	69	13302903	13302971	8e-29	128	A10	57.3
100001299|F|0	chrC09	95.24	63	3	0	1	63	43688412	43688474	2e-20	100
100001306|F|0	chrC03	100	69	0	0	1	69	7047240	7047308	8e-29	128	C03-II	81.3
100001306|F|0	chrA03	98.21	56	0	1	1	56	5351714	5351768	2e-19	97.1
100001320|F|0	chrC07	95.16	62	1	2	1	60	33359859	33359798	2e-19	97.1	C07	95.7
100001320|F|0	chrA06	92.45	53	3	1	1	53	19674845	19674896	1e-12	75
100001355|F|0	chrA01	98.55	69	1	0	1	69	20729628	20729696	4e-27	122	A01	86.7
100001355|F|0	chrC01	95.65	69	3	0	1	69	37226208	37226276	8e-24	111
100001361|F|0	chrC07	98.11	53	1	0	1	53	33030926	33030978	3e-18	93.5	C07	94.2
100001361|F|0	chrA06	98.11	53	1	0	1	53	19943756	19943704	3e-18	93.5
100001362|F|0	chrC01	100	59	0	0	1	59	14762018	14761960	3e-23	110	C01	71.5
100001362|F|0	chrA01	100	59	0	0	1	59	9446711	9446653	3e-23	110
100001393|F|0	chrA06	95.45	66	3	0	4	69	2714002	2713937	4e-22	106
100001393|F|0	chrC08	95.45	66	3	0	4	69	37127645	37127710	4e-22	106
100001400|F|0	chrA06	100	69	0	0	1	69	3394458	3394390	8e-29	128	A06	41.8
100001400|F|0	chrC05	96.61	59	2	0	1	59	4048995	4048937	6e-20	99
100001404|F|0	chrA06	100	39	0	0	1	39	23364000	23364038	4e-12	73.1	A06	120.8
100001436|F|0	chrC01	100	69	0	0	1	69	3958540	3958472	8e-29	128	C01	38.9
100001444|F|0	chrA07	100	39	0	0	1	39	22508685	22508723	4e-12	73.1	A07	119
100001454|F|0	chrA06	100	69	0	0	1	69	1757949	1758017	8e-29	128	A06	8.6
100001454|F|0	chrC06	97.06	68	2	0	1	68	4138261	4138194	6e-25	115
100001511|F|0	chrCnn_random	100	69	0	0	1	69	52065339	52065407	8e-29	128
100001513|F|0	chrA08	96.08	51	2	0	8	58	892815	892765	2e-15	84.2
100001515|F|0	chrA04_random	97.1	69	2	0	1	69	1170270	1170338	2e-25	117
100001515|F|0	chrC04	92.75	69	5	0	1	69	45076143	45076211	2e-20	100
100001522|F|0	chrA09	98.28	58	1	0	2	59	29682460	29682517	5e-21	102	A09	76.3
100001528|F|0	chrA06_random	100	69	0	0	1	69	160144	160212	8e-29	128
100001528|F|0	chrC06	97.1	69	2	0	1	69	3512679	3512747	2e-25	117
100001544|F|0	chrA09_random	100	69	0	0	1	69	3140083	3140151	8e-29	128
100001576|F|0	chrA07	100	69	0	0	1	69	16260994	16261062	8e-29	128	A07	82.1
100001583|F|0	chrA04	96.67	60	1	1	1	59	3864994	3865053	6e-20	99
100001587|F|0	chrA09	94.2	69	2	2	1	67	17810325	17810257	1e-21	104	A09	0
100001595|F|0	chrA01	100	46	0	0	8	53	18355270	18355315	5e-16	86.1	A01	74
100001652|F|0	chrA07_random	100	69	0	0	1	69	1634500	1634568	8e-29	128
100001659|F|0	chrA02	96.77	62	2	0	1	62	9353159	9353098	1e-21	104	A02	27
100001659|F|0	chrC02	95	60	3	0	1	60	18060444	18060385	8e-19	95.3
100001663|F|0	chrA06	97.1	69	2	0	1	69	17258863	17258795	2e-25	117	A06	74.6
100001663|F|0	chrC03	95.59	68	3	0	1	68	33587294	33587361	3e-23	110
100001705|F|0	chrA08	100	69	0	0	1	69	13897059	13896991	8e-29	128	A08	27.4
100001705|F|0	chrAnn_random	98.55	69	1	0	1	69	38719994	38720062	4e-27	122
100001705|F|0	chrAnn_random	91.55	71	2	4	1	69	38769123	38769191	8e-19	95.3
100001705|F|0	chrC04	91.43	70	5	1	1	69	44763813	44763744	8e-19	95.3
100001705|F|0	chrUnn_random	97.1	69	2	0	1	69	4935974	4936042	2e-25	117
100001718|F|0	chrC03	98.36	61	0	1	1	61	12779083	12779024	4e-22	106	C03-II	111.2
100001738|F|0	chrA02	100	69	0	0	1	69	7400639	7400571	8e-29	128	A02	16.6
100001738|F|0	chrA02	92.75	69	5	0	1	69	16986826	16986758	2e-20	100
100001738|F|0	chrC08	97.1	69	2	0	1	69	16037727	16037795	2e-25	117
100001738|F|0	chrC08	89.86	69	7	0	1	69	10611753	10611821	4e-17	89.8
100001738|F|0	chrC09	95.59	68	3	0	2	69	37673788	37673855	3e-23	110
100001744|F|0	chrC03	100	69	0	0	1	69	58825381	58825449	8e-29	128	C03	7.2
100001744|F|0	chrA08	95.65	69	3	0	1	69	1143798	1143866	8e-24	111
100001764|F|0	chrAnn_random	94.2	69	4	0	1	69	20230205	20230273	4e-22	106
100001764|F|0	chrC03	94.2	69	4	0	1	69	58933703	58933771	4e-22	106
100001790|F|0	chrA03	100	69	0	0	1	69	14138525	14138457	8e-29	128	A03	100.6
100001790|F|0	chrC03	90.28	72	1	3	4	69	20835792	20835721	4e-17	89.8
100001796|F|0	chrA08	95.31	64	3	0	6	69	2952229	2952292	5e-21	102
100001796|F|0	chrC04	93.94	66	2	2	6	69	6670767	6670832	6e-20	99
100001823|F|0	chrA03	100	47	0	0	1	47	19069992	19069946	1e-16	87.9	A03	148.8
100001830|F|0	chrA02	100	56	0	0	1	56	6142816	6142761	1e-21	104	A02	15.3
100001830|F|0	chrC02	100	56	0	0	1	56	11786390	11786335	1e-21	104
100001882|F|0	chrA10	100	67	0	0	3	69	11670210	11670144	1e-27	124	A10	35.5
100001909|F|0	chrC03	100	66	0	0	1	66	60093750	60093815	4e-27	122	C03	3.7
100001909|F|0	chrA08	98.39	62	0	1	1	62	359173	359113	1e-22	108
100001954|F|0	chrA05	100	42	0	0	14	55	2494015	2494056	8e-14	78.7	A05	56.2
100002001|F|0	chrA03	100	69	0	0	1	69	21960962	21960894	8e-29	128	A03	163.6
100002001|F|0	chrC07	96.92	65	2	0	1	65	37598458	37598394	3e-23	110
100002078|F|0	chrA06	97.1	69	1	1	1	69	19731153	19731086	6e-25	115	A06	79.8
100002145|F|0	chrA09	100	69	0	0	1	69	27194270	27194338	8e-29	128	A09	61.5
100002170|F|0	chrA08	95.65	69	3	0	1	69	13291088	13291020	8e-24	111	A08	22.2
100002172|F|0	chrA04	95.65	69	3	0	1	69	18563926	18563858	8e-24	111	A04	125.4
100002192|F|0	chrA03	97.1	69	2	0	1	69	26918598	26918666	2e-25	117	A03	175.4
100002192|F|0	chrC01	92.75	69	5	0	1	69	3446662	3446594	2e-20	100
100002192|F|0	chrC07	94.2	69	4	0	1	69	42541000	42541068	4e-22	106
100002196|F|0	chrC04	100	69	0	0	1	69	21599631	21599563	8e-29	128	C04-II	24.7
100002239|F|0	chrA05	100	67	0	0	3	69	913497	913563	1e-27	124	A05	32.9
100002244|F|0	chrC04	100	69	0	0	1	69	21427857	21427925	8e-29	128	C04-II	25.1
100002286|F|0	chrC01	91.53	59	4	1	1	59	9654452	9654509	2e-14	80.5	C01	55.2
100002286|F|0	chrA01	98.15	54	1	0	6	59	6318793	6318846	8e-19	95.3
100002293|F|0	chrA03	100	69	0	0	1	69	24205398	24205330	8e-29	128	A03	167.4
100002303|F|0	chrC05	100	67	0	0	1	67	2274256	2274322	1e-27	124	C05	92.1
100002384|F|0	chrC07	97.1	69	2	0	1	69	14063973	14064041	2e-25	117	C07	35.9
100002384|F|0	chrA04	92.59	54	4	0	1	54	6176001	6176054	8e-14	78.7
100002384|F|0	chrA05_random	92.75	69	5	0	1	69	454928	454996	2e-20	100
100002384|F|0	chrA07	91.3	69	6	0	1	69	5120823	5120891	8e-19	95.3
100002384|F|0	chrA09	91.43	70	4	2	1	69	15941058	15940990	8e-19	95.3
100002384|F|0	chrA09_random	89.86	69	7	0	1	69	2009260	2009328	4e-17	89.8
100002384|F|0	chrA10_random	97.1	69	2	0	1	69	907431	907363	2e-25	117
100002384|F|0	chrAnn_random	97.1	69	2	0	1	69	1356641	1356573	2e-25	117
100002384|F|0	chrAnn_random	95.52	67	3	0	1	67	26085084	26085018	1e-22	108
100002384|F|0	chrC01	95.45	66	3	0	4	69	21026135	21026070	4e-22	106
100002384|F|0	chrC01	94.2	69	4	0	1	69	21892888	21892820	4e-22	106
100002384|F|0	chrC01	94.2	69	4	0	1	69	28826294	28826362	4e-22	106
100002384|F|0	chrC01	91.3	69	6	0	1	69	17696771	17696703	8e-19	95.3
100002384|F|0	chrC02	95.65	69	3	0	1	69	24308635	24308703	8e-24	111
100002384|F|0	chrC02	95.65	69	3	0	1	69	33057707	33057775	8e-24	111
100002384|F|0	chrC02	95.59	68	3	0	1	68	30085862	30085929	3e-23	110
100002384|F|0	chrC02	93.94	66	4	0	1	66	29076943	29077008	2e-20	100
100002384|F|0	chrC02	93.75	64	4	0	6	69	36494613	36494550	2e-19	97.1
100002384|F|0	chrC02	92.42	66	5	0	4	69	29067434	29067499	8e-19	95.3
100002384|F|0	chrC02	91.3	69	6	0	1	69	30149745	30149813	8e-19	95.3
100002384|F|0	chrC02	91.3	69	6	0	1	69	31086511	31086443	8e-19	95.3
100002384|F|0	chrC02	94.55	55	3	0	15	69	28458465	28458519	5e-16	86.1
100002384|F|0	chrC02	90.16	61	6	0	9	69	28456987	28457047	2e-14	80.5
100002384|F|0	chrC02_random	96.49	57	2	0	13	69	813316	813372	8e-19	95.3
100002384|F|0	chrC02_random	89.71	68	7	0	1	68	3238786	3238853	1e-16	87.9
100002384|F|0	chrC03	97.1	69	2	0	1	69	41217075	41217007	2e-25	117
100002384|F|0	chrC03	97.1	69	2	0	1	69	41410656	41410588	2e-25	117
100002384|F|0	chrC03	95.65	69	3	0	1	69	40480782	40480714	8e-24	111
100002384|F|0	chrC03	95.65	69	3	0	1	69	41683111	41683043	8e-24	111
100002384|F|0	chrC03	95.65	69	3	0	1	69	43466162	43466094	8e-24	111
100002384|F|0	chrC03	95.65	69	3	0	1	69	44183482	44183550	8e-24	111
100002384|F|0	chrC03	92.75	69	5	0	1	69	40598252	40598184	2e-20	100
100002384|F|0	chrC03	92.75	69	5	0	1	69	42619202	42619134	2e-20	100
100002384|F|0	chrC03	92.65	68	5	0	1	68	43125250	43125183	6e-20	99
100002384|F|0	chrC03	91.3	69	6	0	1	69	39580344	39580276	8e-19	95.3
100002384|F|0	chrC03	91.94	62	5	0	8	69	27256043	27256104	1e-16	87.9
100002384|F|0	chrC03	94.44	54	3	0	1	54	43707237	43707290	2e-15	84.2
100002384|F|0	chrC03_random	97.06	68	2	0	1	68	3287802	3287735	6e-25	115
100002384|F|0	chrC03_random	96.83	63	2	0	1	63	2781277	2781215	4e-22	106
100002384|F|0	chrC03_random	92.75	69	5	0	1	69	3883468	3883400	2e-20	100
100002384|F|0	chrC03_random	92.75	69	5	0	1	69	4654110	4654042	2e-20	100
100002384|F|0	chrC04	97.1	69	2	0	1	69	19954740	19954672	2e-25	117
100002384|F|0	chrC04	95.65	69	3	0	1	69	14891686	14891754	8e-24	111
100002384|F|0	chrC04	95.59	68	3	0	1	68	15401577	15401510	3e-23	110
100002384|F|0	chrC04	91.3	69	6	0	1	69	17187836	17187768	8e-19	95.3
100002384|F|0	chrC04	89.86	69	7	0	1	69	10200288	10200356	4e-17	89.8
100002384|F|0	chrC05	97.1	69	2	0	1	69	18887397	18887329	2e-25	117
100002384|F|0	chrC05	97.1	69	2	0	1	69	24629959	24629891	2e-25	117
100002384|F|0	chrC05	97.1	69	2	0	1	69	24859626	24859558	2e-25	117
100002384|F|0	chrC05	95.45	66	3	0	4	69	24590908	24590973	4e-22	106
100002384|F|0	chrC05	92.75	69	5	0	1	69	26015135	26015067	2e-20	100
100002384|F|0	chrC05	91.3	69	6	0	1	69	26012041	26011973	8e-19	95.3
100002384|F|0	chrC05_random	89.86	69	7	0	1	69	1162223	1162291	4e-17	89.8
100002384|F|0	chrC06	94.2	69	4	0	1	69	13527591	13527659	4e-22	106
100002384|F|0	chrC06	92.75	69	5	0	1	69	28896884	28896816	2e-20	100
100002384|F|0	chrC06	92.54	67	5	0	3	69	8239370	8239304	2e-19	97.1
100002384|F|0	chrC07	97.01	67	2	0	1	67	6596433	6596367	2e-24	113
100002384|F|0	chrC07	95.65	69	3	0	1	69	1693489	1693421	8e-24	111
100002384|F|0	chrC07	95.65	69	3	0	1	69	5985602	5985670	8e-24	111
100002384|F|0	chrC07	95.65	69	3	0	1	69	7319162	7319230	8e-24	111
100002384|F|0	chrC07	96.97	66	2	0	1	66	11781372	11781437	8e-24	111
100002384|F|0	chrC07	95.65	69	2	1	1	69	10234151	10234218	3e-23	110
100002384|F|0	chrC07	96.83	63	2	0	1	63	5789313	5789251	4e-22	106
100002384|F|0	chrC07	94.2	69	4	0	1	69	12170915	12170847	4e-22	106
100002384|F|0	chrC07	94.2	69	4	0	1	69	13605408	13605476	4e-22	106
100002384|F|0	chrC07	92.75	69	5	0	1	69	6999082	6999014	2e-20	100
100002384|F|0	chrC07	89.86	69	7	0	1	69	10630272	10630340	4e-17	89.8
100002384|F|0	chrC07_random	95.65	69	3	0	1	69	710537	710605	8e-24	111
100002384|F|0	chrC08	97.1	69	2	0	1	69	10808611	10808679	2e-25	117
100002384|F|0	chrC08	95.65	69	3	0	1	69	4952684	4952616	8e-24	111
100002384|F|0	chrC08	95.65	69	3	0	1	69	6976151	6976083	8e-24	111
100002384|F|0	chrC08	95.65	69	3	0	1	69	10334595	10334527	8e-24	111
100002384|F|0	chrC08	95.59	68	3	0	1	68	13007031	13006964	3e-23	110
100002384|F|0	chrC08	94.2	69	4	0	1	69	2884694	2884762	4e-22	106
100002384|F|0	chrC08	94.2	69	4	0	1	69	6217425	6217357	4e-22	106
100002384|F|0	chrC08	92.75	69	5	0	1	69	5505181	5505113	2e-20	100
100002384|F|0	chrC08	92.75	69	5	0	1	69	7918679	7918611	2e-20	100
100002384|F|0	chrC08	91.3	69	6	0	1	69	9055186	9055118	8e-19	95.3
100002384|F|0	chrC08_random	92.75	69	5	0	1	69	1778252	1778184	2e-20	100
100002384|F|0	chrC09	96.97	66	2	0	4	69	23086186	23086121	8e-24	111
100002384|F|0	chrC09	95.65	69	3	0	1	69	23869916	23869848	8e-24	111
100002384|F|0	chrC09	95.65	69	3	0	1	69	24473193	24473125	8e-24	111
100002384|F|0	chrC09	95.65	69	3	0	1	69	24664592	24664524	8e-24	111
100002384|F|0	chrC09	95.65	69	3	0	1	69	26423629	26423561	8e-24	111
100002384|F|0	chrC09	95.65	69	3	0	1	69	27151929	27151997	8e-24	111
100002384|F|0	chrC09	95.65	69	3	0	1	69	27341434	27341366	8e-24	111
100002384|F|0	chrC09	95.52	67	3	0	3	69	27178459	27178525	1e-22	108
100002384|F|0	chrCnn_random	97.1	69	2	0	1	69	55693	55761	2e-25	117
100002384|F|0	chrCnn_random	97.06	68	2	0	1	68	17565570	17565637	6e-25	115
100002384|F|0	chrCnn_random	95.65	69	3	0	1	69	10595415	10595483	8e-24	111
100002384|F|0	chrCnn_random	95.65	69	3	0	1	69	67796410	67796342	8e-24	111
100002384|F|0	chrCnn_random	92.75	69	5	0	1	69	18124204	18124272	2e-20	100
100002384|F|0	chrCnn_random	93.94	66	4	0	4	69	59409789	59409854	2e-20	100
100002384|F|0	chrCnn_random	92.42	66	5	0	4	69	613907	613842	8e-19	95.3
100002384|F|0	chrCnn_random	96.36	55	2	0	15	69	17627336	17627390	1e-17	91.6
100002384|F|0	chrCnn_random	89.86	69	7	0	1	69	4584911	4584843	4e-17	89.8
100002384|F|0	chrUnn_random	92.86	70	4	1	1	69	556122	556053	2e-20	100
100002401|F|0	chrC07	100	69	0	0	1	69	38508306	38508374	8e-29	128	C07	120.7
100002401|F|0	chrA03	96.55	58	2	0	1	58	22621523	22621580	2e-19	97.1
100002422|F|0	chrA04	96.83	63	0	1	1	63	9142957	9143017	1e-21	104	A04	12.5
100002458|F|0	chrA02	100	69	0	0	1	69	9421414	9421482	8e-29	128	A02	23.6
100002494|F|0	chrA02	92.19	64	3	2	3	65	1022094	1022032	4e-17	89.8
100002494|F|0	chrC02	92.19	64	5	0	2	65	3007692	3007629	1e-17	91.6
100002535|F|0	chrC01	96.97	66	2	0	1	66	30797523	30797588	8e-24	111
100002535|F|0	chrC01	93.94	66	4	0	1	66	33697007	33697072	2e-20	100
100002535|F|0	chrC02	96.97	66	2	0	1	66	28527639	28527704	8e-24	111
100002535|F|0	chrC02	96.92	65	2	0	1	65	26063257	26063193	3e-23	110
100002535|F|0	chrC04	96.97	66	2	0	1	66	22645648	22645713	8e-24	111
100002535|F|0	chrC07	96.97	66	2	0	1	66	13826236	13826301	8e-24	111
100002535|F|0	chrC08	96.97	66	2	0	1	66	6540731	6540796	8e-24	111
100002535|F|0	chrC08	96.97	66	2	0	1	66	16134390	16134455	8e-24	111
100002535|F|0	chrC09	98.48	66	1	0	1	66	15447437	15447372	2e-25	117
100002535|F|0	chrC09_random	96.97	66	2	0	1	66	3928677	3928742	8e-24	111
100002535|F|0	chrCnn_random	97.1	69	2	0	1	69	3915898	3915830	2e-25	117
100002535|F|0	chrCnn_random	96.97	66	2	0	1	66	46081492	46081557	8e-24	111
100002535|F|0	chrCnn_random	96.97	66	2	0	1	66	58668917	58668982	8e-24	111
100002535|F|0	chrCnn_random	96.97	66	2	0	1	66	59423629	59423694	8e-24	111
100002535|F|0	chrCnn_random	96.97	66	2	0	1	66	66962283	66962348	8e-24	111
100002535|F|0	chrCnn_random	95.65	69	3	0	1	69	67990514	67990582	8e-24	111
100002535|F|0	chrCnn_random	96.97	66	2	0	1	66	71215140	71215205	8e-24	111
100002535|F|0	chrCnn_random	96.97	66	2	0	1	66	74826348	74826413	8e-24	111
100002535|F|0	chrCnn_random	96.97	66	2	0	1	66	77775748	77775683	8e-24	111
100002535|F|0	chrCnn_random	96.97	66	2	0	1	66	78357516	78357581	8e-24	111
100002535|F|0	chrCnn_random	95.52	67	3	0	3	69	63685044	63684978	1e-22	108
100002535|F|0	chrCnn_random	95.45	66	3	0	1	66	54041858	54041793	4e-22	106
100002535|F|0	chrCnn_random	95.45	66	3	0	1	66	56770713	56770778	4e-22	106
100002535|F|0	chrCnn_random	93.94	66	4	0	1	66	25142810	25142875	2e-20	100
100002535|F|0	chrCnn_random	97.92	48	1	0	22	69	71554909	71554956	2e-15	84.2
100002535|F|0	chrCnn_random	97.92	48	1	0	22	69	72652137	72652184	2e-15	84.2
100002535|F|0	chrUnn_random	96.92	65	2	0	1	65	3788332	3788268	3e-23	110
100002535|F|0	chrUnn_random	96.88	64	2	0	3	66	2505534	2505597	1e-22	108
100002535|F|0	chrUnn_random	96.83	63	2	0	4	66	3962593	3962531	4e-22	106
100002575|F|0	chrC05	93.94	66	4	0	4	69	6197634	6197699	2e-20	100	C05	53.5
100002575|F|0	chrA06	95.45	66	3	0	1	66	5017329	5017394	4e-22	106
100002575|F|0	chrC05_random	100	69	0	0	1	69	450290	450222	8e-29	128
100002646|F|0	chrA03	100	69	0	0	1	69	451205	451137	8e-29	128	A03	16.2
100002646|F|0	chrC03	97.1	69	2	0	1	69	634748	634680	2e-25	117
100002646|F|0	chrCnn_random	94.2	69	4	0	1	69	2239577	2239645	4e-22	106
100002711|F|0	chrC05	100	43	0	0	4	46	4850982	4851024	2e-14	80.5	C05	66.2
100002711|F|0	chrA06	97.67	43	1	0	4	46	4066677	4066719	1e-12	75
100002713|F|0	chrC02	95.52	67	3	0	3	69	44437891	44437825	1e-22	108	C02-II	97.1
100002713|F|0	chrA02	95.65	69	3	0	1	69	23596566	23596498	8e-24	111
100002746|F|0	chrA06	100	69	0	0	1	69	16012420	16012352	8e-29	128	A06	68.3
100002746|F|0	chrC03	94.2	69	3	1	1	69	35072241	35072308	1e-21	104
100002870|F|0	chrUnn_random	100	49	0	0	1	49	4436462	4436414	1e-17	91.6
100002894|F|0	chrA08	100	51	0	0	1	51	14305574	14305524	8e-19	95.3	A08	29.8
100002918|F|0	chrA01	100	48	0	0	1	48	1952521	1952474	4e-17	89.8	A01	16.7
100002928|F|0	chrA06	92.75	69	2	1	1	69	18214232	18214167	2e-19	97.1
100002928|F|0	chrA09	92.75	69	2	1	1	69	30604204	30604139	2e-19	97.1
100002928|F|0	chrA10	93.06	72	2	1	1	69	14174794	14174723	5e-21	102
100002928|F|0	chrC09	91.67	72	3	1	1	69	45077328	45077257	2e-19	97.1
100002964|F|0	chrC04	100	69	0	0	1	69	47732105	47732037	8e-29	128	C04	4
100002982|F|0	chrC06	100	69	0	0	1	69	30181492	30181560	8e-29	128	C06	25.6
100002982|F|0	chrA07	97.1	69	2	0	1	69	19568833	19568901	2e-25	117
100003082|F|0	chrC04	100	69	0	0	1	69	30135650	30135582	8e-29	128	C04-II	38
100003088|F|0	chrC07	100	66	0	0	1	66	32327156	32327221	4e-27	122	C07	92.2
100003088|F|0	chrA03	91.04	67	5	1	1	66	19572028	19572094	4e-17	89.8
100003088|F|0	chrAnn_random	93.55	62	4	0	1	62	46844978	46845039	3e-18	93.5
100003088|F|0	chrC03	95.45	66	3	0	1	66	59865157	59865092	4e-22	106
100003088|F|0	chrC04	95.52	67	2	1	1	66	31882728	31882662	4e-22	106
100003088|F|0	chrC05	95.45	66	3	0	1	66	29458972	29458907	4e-22	106
100003088|F|0	chrC05	92.19	64	3	1	3	66	29045936	29045997	4e-17	89.8
100003088|F|0	chrC05_random	93.94	66	1	2	1	66	3508989	3509051	2e-19	97.1
100003088|F|0	chrC09	95.45	66	1	2	1	66	30547273	30547210	1e-21	104
100003088|F|0	chrC09	94.03	67	2	2	1	66	19841666	19841601	2e-20	100
100003088|F|0	chrC09	93.55	62	4	0	1	62	44993287	44993348	3e-18	93.5
100003088|F|0	chrCnn_random	96.97	66	1	1	1	66	27534785	27534721	3e-23	110
100003088|F|0	chrCnn_random	95.45	66	2	1	1	66	18837592	18837656	1e-21	104
100003088|F|0	chrCnn_random	95.45	66	1	2	1	66	49256511	49256448	1e-21	104
100003139|F|0	chrA10	100	54	0	0	1	54	214054	214107	2e-20	100	A10	13.3
100003257|F|0	chrC02	98.41	63	0	1	1	63	2906594	2906655	3e-23	110	C02	10.1
100003257|F|0	chrCnn_random	95.65	46	0	2	19	63	76386115	76386159	4e-12	73.1
100003267|F|0	chrA06	100	57	0	0	1	57	22534674	22534618	4e-22	106	A06	104.4
100003267|F|0	chrC07	96.23	53	2	0	1	53	28427777	28427829	1e-16	87.9
100003330|F|0	chrC02	95.45	44	1	1	27	69	37343681	37343724	5e-11	69.4	C02	48.2
100003330|F|0	chrA02	97.62	42	0	1	29	69	19573266	19573307	1e-11	71.3
100003330|F|0	chrA08	93.33	60	4	0	1	60	11129220	11129279	4e-17	89.8
100003330|F|0	chrAnn_random	92.75	69	4	1	1	69	206662	206729	6e-20	99
100003330|F|0	chrC08	93.62	47	2	1	23	69	17445784	17445829	5e-11	69.4
100003330|F|0	chrC09	100	38	0	0	32	69	46915487	46915524	1e-11	71.3
100003344|F|0	chrA03	96.61	59	1	1	1	58	10444165	10444107	2e-19	97.1
100003344|F|0	chrA04	98.11	53	1	0	1	53	13594260	13594312	3e-18	93.5
100003344|F|0	chrA05	100	41	0	0	1	41	8935420	8935460	3e-13	76.8
100003344|F|0	chrA05	97.62	42	1	0	1	42	8935608	8935649	4e-12	73.1
100003344|F|0	chrA06	100	43	0	0	1	43	640741	640783	2e-14	80.5
100003344|F|0	chrC03	96.55	58	2	0	1	58	15003909	15003852	2e-19	97.1
100003344|F|0	chrC04	100	49	0	0	1	49	13272193	13272145	1e-17	91.6
100003344|F|0	chrC04	94.92	59	2	1	1	59	40981963	40982020	1e-17	91.6
100003344|F|0	chrC06	100	43	0	0	1	43	6823621	6823579	2e-14	80.5
100003359|F|0	chrA07	100	69	0	0	1	69	22617980	22618048	8e-29	128	A07	120.1
100003359|F|0	chrC06	93.75	64	2	1	8	69	35377498	35377561	8e-19	95.3
100003372|F|0	chrA01	96.36	55	2	0	1	55	1046559	1046613	1e-17	91.6
100003435|F|0	chrC02	100	58	0	0	1	58	44851669	44851726	1e-22	108	C02-II	37.7
100003440|F|0	chrA05_random	97.1	69	2	0	1	69	1776035	1775967	2e-25	117
100003456|F|0	chrA02	100	69	0	0	1	69	8706905	8706837	8e-29	128	A02	25.2
100003456|F|0	chrC02	97.1	69	2	0	1	69	16607024	16606956	2e-25	117
100003606|F|0	chrC06	97.83	46	1	0	1	46	34477244	34477199	2e-14	80.5
100003622|F|0	chrA10	95.59	68	3	0	1	68	14007457	14007390	3e-23	110	A10	60.9
100003622|F|0	chrC09	92.65	68	5	0	1	68	44844458	44844391	6e-20	99
100003626|F|0	chrC03	98.04	51	0	1	20	69	48701211	48701261	1e-16	87.9	C03	46.1
100003671|F|0	chrC09_random	100	38	0	0	1	38	1447296	1447333	1e-11	71.3
100003708|F|0	chrC01	100	69	0	0	1	69	14871307	14871239	8e-29	128	C01	70.1
100003731|F|0	chrA10	92.42	66	5	0	1	66	6162126	6162191	8e-19	95.3	A10	23.1
100003731|F|0	chrA01	87.88	66	8	0	1	66	4506569	4506504	8e-14	78.7
100003731|F|0	chrA02	97.1	69	2	0	1	69	19817366	19817434	2e-25	117
100003731|F|0	chrA02	95.65	69	2	1	1	69	19817629	19817562	3e-23	110
100003731|F|0	chrA03	98.51	67	1	0	1	67	20333949	20334015	5e-26	119
100003731|F|0	chrA03	95.65	69	3	0	1	69	5807342	5807410	8e-24	111
100003731|F|0	chrA03	95.65	69	3	0	1	69	17311366	17311434	8e-24	111
100003731|F|0	chrA03	95.65	69	3	0	1	69	17311536	17311604	8e-24	111
100003731|F|0	chrA03	95.65	69	3	0	1	69	26171976	26171908	8e-24	111
100003731|F|0	chrA03	94.2	69	4	0	1	69	6453067	6453135	4e-22	106
100003731|F|0	chrA03	91.3	69	6	0	1	69	14914500	14914568	8e-19	95.3
100003731|F|0	chrA03	94.74	57	3	0	13	69	14914785	14914729	4e-17	89.8
100003731|F|0	chrA04	98.55	69	1	0	1	69	16985794	16985726	4e-27	122
100003731|F|0	chrA04	95.65	69	3	0	1	69	16980098	16980166	8e-24	111
100003731|F|0	chrA04	95.52	67	3	0	1	67	1601739	1601805	1e-22	108
100003731|F|0	chrA04	94.2	69	4	0	1	69	16980363	16980295	4e-22	106
100003731|F|0	chrA05	92.75	69	5	0	1	69	9847066	9847134	2e-20	100
100003731|F|0	chrA05	90.91	66	6	0	1	66	9847373	9847438	4e-17	89.8
100003731|F|0	chrA06	93.94	66	4	0	1	66	13885709	13885644	2e-20	100
100003731|F|0	chrA07	92.75	69	5	0	1	69	1363487	1363419	2e-20	100
100003731|F|0	chrA08	97.1	69	2	0	1	69	2768451	2768383	2e-25	117
100003731|F|0	chrA08	95.65	69	3	0	1	69	2768284	2768352	8e-24	111
100003731|F|0	chrAnn_random	97.06	68	2	0	1	68	26770286	26770219	6e-25	115
100003731|F|0	chrAnn_random	94.2	69	4	0	1	69	23878632	23878700	4e-22	106
100003731|F|0	chrAnn_random	94.2	69	4	0	1	69	25963291	25963223	4e-22	106
100003731|F|0	chrAnn_random	95.45	66	3	0	1	66	26771416	26771481	4e-22	106
100003731|F|0	chrAnn_random	94.34	53	3	0	17	69	23878588	23878536	6e-15	82.4
100003731|F|0	chrC01	90.91	66	6	0	1	66	20265149	20265084	4e-17	89.8
100003731|F|0	chrC05	91.3	69	6	0	1	69	24975463	24975531	8e-19	95.3
100003731|F|0	chrC07	91.04	67	6	0	1	67	520685	520751	1e-17	91.6
100003731|F|0	chrC09	96.61	59	2	0	10	68	16745209	16745151	6e-20	99
100003731|F|0	chrCnn_random	96.97	66	2	0	1	66	34098189	34098254	8e-24	111
100003906|F|0	chrA07_random	100	69	0	0	1	69	768804	768736	8e-29	128
100003913|F|0	chrA01	93.88	49	2	1	1	49	20662796	20662843	4e-12	73.1	A01	87
100003913|F|0	chrC01	93.88	49	2	1	1	49	37064232	37064279	4e-12	73.1
100003987|F|0	chrC04	96.97	66	2	0	1	66	30197689	30197624	8e-24	111	C04-II	38.2
100004037|F|0	chrA10	100	65	0	0	1	65	10745683	10745619	1e-26	121	A10	31
100004037|F|0	chrC09	96	50	2	0	1	50	39185433	39185384	6e-15	82.4
100004241|F|0	chrA07	100	69	0	0	1	69	1262431	1262363	8e-29	128	A07	22
100004251|F|0	chrA03	100	46	0	0	1	46	20251096	20251141	5e-16	86.1	A03	150.4
100004306|F|0	chrC09	100	69	0	0	1	69	16696148	16696216	8e-29	128	C09	37.7
100004306|F|0	chrA09_random	96.67	60	2	0	4	63	1382233	1382174	2e-20	100
100004306|F|0	chrUnn_random	98.08	52	1	0	2	53	3917942	3917891	1e-17	91.6
100004401|F|0	chrCnn_random	100	54	0	0	1	54	23314121	23314068	2e-20	100
100004676|F|0	chrA07	100	43	0	0	1	43	2296677	2296719	2e-14	80.5	A07	25
100004676|F|0	chrA09	100	41	0	0	1	41	14722864	14722824	3e-13	76.8
100004695|F|0	chrA05	96.97	66	2	0	2	67	18793516	18793451	8e-24	111	A05	122.7
100004695|F|0	chrC01	98.51	67	1	0	1	67	16588421	16588487	5e-26	119
100004695|F|0	chrC05_random	98.51	67	1	0	1	67	3608829	3608895	5e-26	119
100004872|F|0	chrCnn_random	94.64	56	3	0	1	56	8094564	8094619	1e-16	87.9
100004900|F|0	chrA01_random	100	52	0	0	1	52	2218407	2218356	2e-19	97.1
100005036|F|0	chrA02	100	69	0	0	1	69	5949686	5949754	8e-29	128	A02	11.7
100005036|F|0	chrC02	94.2	69	4	0	1	69	11516907	11516975	4e-22	106
100005196|F|0	chrC02	97.87	47	1	0	1	47	3576586	3576632	6e-15	82.4
100005316|F|0	chrC07	100	69	0	0	1	69	40828648	40828716	8e-29	128	C07	128.2
100005316|F|0	chrA03	89.33	75	2	2	1	69	24796989	24796915	4e-17	89.8
100005316|F|0	chrC08	85.92	71	5	1	1	66	17477828	17477758	1e-11	71.3
100005340|F|0	chrA08	100	69	0	0	1	69	14267665	14267733	8e-29	128	A08	29.3
100005340|F|0	chrC03	95.08	61	3	0	1	61	48152715	48152655	2e-19	97.1
100005373|F|0	chrA05	100	37	0	0	1	37	14947321	14947285	5e-11	69.4	A05	103.6
100005383|F|0	chrA09	97.73	44	1	0	1	44	11944701	11944658	3e-13	76.8
100005383|F|0	chrAnn_random	97.73	44	1	0	1	44	18788076	18788119	3e-13	76.8
100005383|F|0	chrCnn_random	97.73	44	1	0	1	44	76943082	76943125	3e-13	76.8
100005393|F|0	chrC03	100	69	0	0	1	69	54435833	54435901	8e-29	128	C03	30.2
100005393|F|0	chrA08	91.43	70	5	1	1	69	9627294	9627363	8e-19	95.3
100005406|F|0	chrC02	100	69	0	0	1	69	3278088	3278156	8e-29	128	C02	5.7
100005461|F|0	chrC08	100	68	0	0	1	68	4989222	4989289	3e-28	126	C08	25.7
100005645|F|0	chrA10	96.97	66	2	0	4	69	15615752	15615687	8e-24	111	A10	76.5
100005645|F|0	chrC09	93.94	66	4	0	4	69	47248583	47248518	2e-20	100
100005647|F|0	chrA10	96.61	59	2	0	1	59	355584	355642	6e-20	99	A10	14.3
100005647|F|0	chrA09	97.73	44	1	0	5	48	33824312	33824269	3e-13	76.8
100005647|F|0	chrC05	94.92	59	3	0	1	59	412872	412930	3e-18	93.5
100005647|F|0	chrC08	97.67	43	1	0	5	47	38470311	38470269	1e-12	75
100005728|F|0	chrC08	97.62	42	0	1	2	43	12923527	12923487	1e-11	71.3	C08	17.4
100006185|F|0	chrA01	100	69	0	0	1	69	16099924	16099992	8e-29	128	A01	69.3
100006185|F|0	chrA01	92.98	57	4	0	1	57	6574587	6574643	2e-15	84.2
100006185|F|0	chrA01	94.23	52	3	0	1	52	12973421	12973472	2e-14	80.5
100006185|F|0	chrA02	94.83	58	3	0	2	59	20342104	20342047	1e-17	91.6
100006185|F|0	chrA02	90.74	54	5	0	2	55	22038815	22038868	4e-12	73.1
100006185|F|0	chrA02	89.09	55	6	0	3	57	10789515	10789461	5e-11	69.4
100006185|F|0	chrA03	94.64	56	3	0	2	57	28567128	28567073	1e-16	87.9
100006185|F|0	chrA04	94.83	58	3	0	2	59	3605966	3605909	1e-17	91.6
100006185|F|0	chrA04	94.44	54	3	0	4	57	5377315	5377368	2e-15	84.2
100006185|F|0	chrA04	94.44	54	3	0	2	55	9682148	9682201	2e-15	84.2
100006185|F|0	chrA04	93.62	47	3	0	2	48	15922625	15922579	1e-11	71.3
100006185|F|0	chrA06	92.59	54	4	0	2	55	6678632	6678579	8e-14	78.7
100006185|F|0	chrA07	91.23	57	4	1	2	57	11020872	11020928	3e-13	76.8
100006185|F|0	chrA08	94.23	52	3	0	2	53	12613434	12613383	2e-14	80.5
100006185|F|0	chrA08	90.74	54	5	0	2	55	3058588	3058641	4e-12	73.1
100006185|F|0	chrA09	98.08	52	1	0	2	53	8633766	8633715	1e-17	91.6
100006185|F|0	chrA09	94.44	54	3	0	2	55	25712583	25712636	2e-15	84.2
100006185|F|0	chrA09	89.29	56	4	2	2	55	28551689	28551634	5e-11	69.4
100006185|F|0	chrA10	94.12	51	3	0	2	52	11114473	11114423	8e-14	78.7
100006185|F|0	chrAnn_random	93.1	58	4	0	2	59	41624306	41624363	5e-16	86.1
100006185|F|0	chrAnn_random	91.23	57	4	1	2	57	46179382	46179326	3e-13	76.8
100006185|F|0	chrAnn_random	88.71	62	5	2	2	62	47790688	47790748	1e-12	75
100006185|F|0	chrAnn_random	92.16	51	4	0	6	56	15563765	15563715	4e-12	73.1
100006185|F|0	chrAnn_random	90.74	54	5	0	2	55	19480888	19480835	4e-12	73.1
100006185|F|0	chrAnn_random	90.57	53	5	0	3	55	16702234	16702286	1e-11	71.3
100006185|F|0	chrC02	94.44	54	3	0	4	57	33982476	33982423	2e-15	84.2
100006185|F|0	chrC02	92.31	52	4	0	4	55	35414227	35414176	1e-12	75
100006185|F|0	chrC02_random	94.74	57	3	0	2	58	3863202	3863258	4e-17	89.8
100006185|F|0	chrC05	90	60	5	1	2	60	42792544	42792485	3e-13	76.8
100006185|F|0	chrC05	90.74	54	5	0	2	55	38591089	38591036	4e-12	73.1
100006185|F|0	chrC05_random	92.59	54	4	0	2	55	2529707	2529760	8e-14	78.7
100006185|F|0	chrC06	94.83	58	3	0	2	59	31311260	31311317	1e-17	91.6
100006185|F|0	chrC07	94.44	54	3	0	2	55	36732378	36732431	2e-15	84.2
100006185|F|0	chrC07	92.98	57	3	1	2	57	503631	503687	6e-15	82.4
100006185|F|0	chrC07	92.59	54	4	0	2	55	25761910	25761857	8e-14	78.7
100006185|F|0	chrC08	94.55	55	3	0	2	56	28289213	28289267	5e-16	86.1
100006185|F|0	chrC08	91.84	49	4	0	5	53	31336539	31336491	5e-11	69.4
100006185|F|0	chrCnn_random	94.55	55	3	0	2	56	62297893	62297947	5e-16	86.1
100006185|F|0	chrCnn_random	91.07	56	5	0	5	60	62714969	62714914	3e-13	76.8
100006260|F|0	chrC07	100	48	0	0	1	48	38603815	38603862	4e-17	89.8	C07	121.6
100006260|F|0	chrC04	93.62	47	3	0	1	47	18692064	18692110	1e-11	71.3
100006261|F|0	chrAnn_random	97.01	67	2	0	1	67	14189382	14189316	2e-24	113
100006261|F|0	chrC04_random	97.01	67	2	0	1	67	981918	981852	2e-24	113
100006261|F|0	chrCnn_random	97.01	67	2	0	1	67	75985996	75985930	2e-24	113
100007020|F|0	chrA04	100	63	0	0	1	63	12751904	12751966	2e-25	117	A04	71.6
100007020|F|0	chrC03	94.83	58	2	1	3	60	16761441	16761497	4e-17	89.8
100007020|F|0	chrC04	94.83	58	2	1	3	60	6115663	6115719	4e-17	89.8
100007020|F|0	chrC04	94.83	58	2	1	3	60	39530963	39531019	4e-17	89.8
100007236|F|0	chrA09	100	47	0	0	1	47	26720096	26720142	1e-16	87.9	A09	56.1
100007238|F|0	chrA06_random	95.59	68	3	0	2	69	1049480	1049547	3e-23	110
100007238|F|0	chrA10_random	100	69	0	0	1	69	877453	877521	8e-29	128
100007238|F|0	chrC02	94.2	69	4	0	1	69	23705798	23705730	4e-22	106
100007238|F|0	chrC06	95.65	69	3	0	1	69	11323052	11322984	8e-24	111
100008181|F|0	chrC04	98.57	70	0	1	1	69	3886712	3886781	4e-27	122	C04-II	60.7
100008582|F|0	chrC03	98.53	68	1	0	1	68	60045237	60045304	1e-26	121	C03	4.4
100008582|F|0	chrA02	98.53	68	1	0	2	69	10219804	10219737	1e-26	121
100008582|F|0	chrA02	95.59	68	3	0	2	69	14294347	14294280	3e-23	110
100008582|F|0	chrA07	95.38	65	3	0	5	69	4287799	4287735	1e-21	104
100008582|F|0	chrA09	97.06	68	2	0	2	69	17712159	17712226	6e-25	115
100008582|F|0	chrA10	94.12	68	4	0	2	69	4366969	4367036	1e-21	104
100008582|F|0	chrC01	97.06	68	2	0	2	69	3263380	3263447	6e-25	115
100008582|F|0	chrC01	94.2	69	4	0	1	69	23729596	23729528	4e-22	106
100008582|F|0	chrC01	91.3	69	6	0	1	69	4620138	4620070	8e-19	95.3
100008582|F|0	chrC02	97.1	69	2	0	1	69	8849507	8849575	2e-25	117
100008582|F|0	chrC02	97.06	68	2	0	2	69	34811478	34811545	6e-25	115
100008582|F|0	chrC02	95.59	68	3	0	1	68	27049574	27049507	3e-23	110
100008582|F|0	chrC02	94.12	68	4	0	2	69	34810191	34810258	1e-21	104
100008582|F|0	chrC02_random	95.59	68	3	0	2	69	2164347	2164280	3e-23	110
100008582|F|0	chrC03	97.1	69	2	0	1	69	11681796	11681864	2e-25	117
100008582|F|0	chrC03	95.65	69	3	0	1	69	9730323	9730391	8e-24	111
100008582|F|0	chrC03	92.75	69	5	0	1	69	32536480	32536548	2e-20	100
100008582|F|0	chrC03	93.85	65	4	0	2	66	12451906	12451970	6e-20	99
100008582|F|0	chrC03_random	97.1	69	2	0	1	69	482548	482480	2e-25	117
100008582|F|0	chrC04	98.53	68	1	0	2	69	15035760	15035693	1e-26	121
100008582|F|0	chrC04	97.06	68	2	0	2	69	45342396	45342329	6e-25	115
100008582|F|0	chrC04	97.01	67	2	0	3	69	21377102	21377036	2e-24	113
100008582|F|0	chrC04	94.12	68	4	0	2	69	27691773	27691706	1e-21	104
100008582|F|0	chrC06	97.06	68	2	0	2	69	29723014	29722947	6e-25	115
100008582|F|0	chrC07	97.06	68	2	0	2	69	13798918	13798851	6e-25	115
100008582|F|0	chrC07	95.65	69	3	0	1	69	28514614	28514546	8e-24	111
100008582|F|0	chrC07	95.59	68	3	0	2	69	4353253	4353186	3e-23	110
100008582|F|0	chrC07	94.12	68	4	0	2	69	25634276	25634343	1e-21	104
100008582|F|0	chrC08	95.65	69	3	0	1	69	8329343	8329411	8e-24	111
100008582|F|0	chrC08	95.65	69	3	0	1	69	26676396	26676464	8e-24	111
100008582|F|0	chrC09	97.06	68	2	0	2	69	44136739	44136672	6e-25	115
100008582|F|0	chrCnn_random	97.06	68	2	0	2	69	27082237	27082170	6e-25	115
100008582|F|0	chrCnn_random	95.45	66	3	0	4	69	43043051	43042986	4e-22	106
100008582|F|0	chrCnn_random	94.12	68	4	0	2	69	67994630	67994563	1e-21	104
100008582|F|0	chrCnn_random	93.85	65	4	0	2	66	15621200	15621264	6e-20	99
100008582|F|0	chrCnn_random	91.8	61	5	0	3	63	13995605	13995545	5e-16	86.1
100009756|F|0	chrA07	97.06	68	1	1	1	67	21845571	21845638	2e-24	113	A07	113.5
100009756|F|0	chrA07	86.15	65	7	2	3	65	17125351	17125287	5e-11	69.4
100009756|F|0	chrC06	97.01	67	2	0	1	67	34070732	34070798	2e-24	113
100010105|F|0	chrA09	96.49	57	1	1	1	57	27662841	27662896	3e-18	93.5	A09	63.8
100010105|F|0	chrC08	96.49	57	1	1	1	57	30552267	30552212	3e-18	93.5
100010105|F|0	chrC08	96.49	57	1	1	1	57	30562715	30562660	3e-18	93.5
100011291|F|0	chrC03	100	69	0	0	1	69	59062252	59062320	8e-29	128	C03	9.2
100011291|F|0	chrC03	98.55	69	1	0	1	69	59061772	59061840	4e-27	122
100011291|F|0	chrC03	100	38	0	0	1	38	59062197	59062234	1e-11	71.3
100011842|F|0	chrC07_random	100	69	0	0	1	69	1171999	1172067	8e-29	128
100012313|F|0	chrA10	100	59	0	0	1	59	11535307	11535365	3e-23	110	A10	34.7
100012313|F|0	chrC09	97.56	41	1	0	1	41	40207095	40207135	1e-11	71.3
100013073|F|0	chrA09_random	96.67	60	0	2	1	59	3104317	3104375	6e-20	99
100013967|F|0	chrA04	98.31	59	1	0	1	59	9376043	9375985	1e-21	104	A04	4.7
100014252|F|0	chrC03	98.51	67	1	0	3	69	22266144	22266210	5e-26	119	C03	94
100014252|F|0	chrA01	95.65	69	3	0	1	69	13629690	13629758	8e-24	111
100014252|F|0	chrA01	94.12	68	4	0	2	69	13634575	13634642	1e-21	104
100014252|F|0	chrA02	97.01	67	2	0	2	68	10106299	10106365	2e-24	113
100014252|F|0	chrA03	94.12	68	4	0	2	69	13842993	13842926	1e-21	104
100014252|F|0	chrA05	97.01	67	2	0	3	69	14512052	14511986	2e-24	113
100014252|F|0	chrA07	94.12	68	4	0	2	69	683438	683371	1e-21	104
100014252|F|0	chrA09	97.06	68	2	0	2	69	17988618	17988685	6e-25	115
100014252|F|0	chrAnn_random	95.59	68	3	0	2	69	22567492	22567425	3e-23	110
100014252|F|0	chrAnn_random	98.36	61	1	0	7	67	1526620	1526680	1e-22	108
100014252|F|0	chrC01	97.06	68	2	0	2	69	21217157	21217090	6e-25	115
100014252|F|0	chrC01	95.65	69	3	0	1	69	6148771	6148839	8e-24	111
100014252|F|0	chrC01	95.65	69	3	0	1	69	16055682	16055750	8e-24	111
100014252|F|0	chrC01	95.59	68	3	0	2	69	34015996	34016063	3e-23	110
100014252|F|0	chrC02	95.65	69	3	0	1	69	17018998	17019066	8e-24	111
100014252|F|0	chrC02	95.59	68	3	0	2	69	7114555	7114622	3e-23	110
100014252|F|0	chrC02_random	95.65	69	3	0	1	69	3200205	3200137	8e-24	111
100014252|F|0	chrC02_random	95.59	68	3	0	2	69	1811782	1811849	3e-23	110
100014252|F|0	chrC03	94.2	69	4	0	1	69	22264510	22264442	4e-22	106
100014252|F|0	chrC03	97.06	68	2	0	2	69	49103253	49103186	6e-25	115
100014252|F|0	chrC03	95.65	69	3	0	1	69	3435663	3435731	8e-24	111
100014252|F|0	chrC03	95.65	69	3	0	1	69	22265759	22265691	8e-24	111
100014252|F|0	chrC03	94.12	68	4	0	2	69	28698211	28698144	1e-21	104
100014252|F|0	chrC03	93.65	63	4	0	7	69	42436801	42436863	8e-19	95.3
100014252|F|0	chrC04	95.65	69	3	0	1	69	10941113	10941181	8e-24	111
100014252|F|0	chrC04	95.65	69	3	0	1	69	11180512	11180580	8e-24	111
100014252|F|0	chrC04	95.65	69	3	0	1	69	24679074	24679006	8e-24	111
100014252|F|0	chrC04	95.65	69	3	0	1	69	43868610	43868678	8e-24	111
100014252|F|0	chrC04	96.83	63	2	0	7	69	27747355	27747417	4e-22	106
100014252|F|0	chrC05	95.65	69	3	0	1	69	3575414	3575482	8e-24	111
100014252|F|0	chrC05	95.65	69	3	0	1	69	38988389	38988321	8e-24	111
100014252|F|0	chrC06	95.65	69	3	0	1	69	6347687	6347619	8e-24	111
100014252|F|0	chrC06	95.65	69	3	0	1	69	30726082	30726150	8e-24	111
100014252|F|0	chrC06	92.65	68	5	0	2	69	4957024	4956957	6e-20	99
100014252|F|0	chrC07	97.06	68	2	0	2	69	14054638	14054571	6e-25	115
100014252|F|0	chrC07	95.65	69	3	0	1	69	20684376	20684444	8e-24	111
100014252|F|0	chrC07	95.65	69	3	0	1	69	40408617	40408549	8e-24	111
100014252|F|0	chrC08	97.06	68	2	0	2	69	8744369	8744302	6e-25	115
100014252|F|0	chrC08	98.41	63	1	0	7	69	13761476	13761414	8e-24	111
100014252|F|0	chrC08	95.65	69	3	0	1	69	16623230	16623162	8e-24	111
100014252|F|0	chrC08	95.65	69	3	0	1	69	24793718	24793786	8e-24	111
100014252|F|0	chrC08	95.59	68	3	0	2	69	2663749	2663816	3e-23	110
100014252|F|0	chrC08	96.83	63	2	0	7	69	5470871	5470933	4e-22	106
100014252|F|0	chrC09	97.06	68	2	0	2	69	9859429	9859362	6e-25	115
100014252|F|0	chrC09	97.06	68	2	0	2	69	30304654	30304721	6e-25	115
100014252|F|0	chrC09	95.65	69	3	0	1	69	15587070	15587138	8e-24	111
100014252|F|0	chrC09	94.2	69	4	0	1	69	6802533	6802601	4e-22	106
100014252|F|0	chrC09	94.2	69	4	0	1	69	16765817	16765749	4e-22	106
100014252|F|0	chrC09	96.83	63	2	0	7	69	42094030	42093968	4e-22	106
100014252|F|0	chrC09	94.12	68	4	0	1	68	14400645	14400578	1e-21	104
100014252|F|0	chrC09	95.16	62	3	0	7	68	39439621	39439682	6e-20	99
100014252|F|0	chrC09_random	97.06	68	2	0	2	69	3645741	3645674	6e-25	115
100014252|F|0	chrCnn_random	97.06	68	2	0	2	69	49319492	49319559	6e-25	115
100014252|F|0	chrCnn_random	97.06	68	2	0	2	69	54965684	54965751	6e-25	115
100014252|F|0	chrCnn_random	97.01	67	2	0	2	68	33741767	33741701	2e-24	113
100014252|F|0	chrCnn_random	95.65	69	3	0	1	69	12554756	12554824	8e-24	111
100014252|F|0	chrCnn_random	95.65	69	3	0	1	69	20776705	20776637	8e-24	111
100014252|F|0	chrCnn_random	95.65	69	3	0	1	69	26561136	26561204	8e-24	111
100014252|F|0	chrCnn_random	95.65	69	3	0	1	69	27931264	27931196	8e-24	111
100014252|F|0	chrCnn_random	95.65	69	3	0	1	69	30524214	30524282	8e-24	111
100014252|F|0	chrCnn_random	95.65	69	3	0	1	69	56394929	56394861	8e-24	111
100014252|F|0	chrCnn_random	95.65	69	3	0	1	69	70539391	70539459	8e-24	111
100014252|F|0	chrCnn_random	95.65	69	3	0	1	69	70845217	70845149	8e-24	111
100014252|F|0	chrCnn_random	95.65	69	3	0	1	69	79369555	79369623	8e-24	111
100014252|F|0	chrCnn_random	94.12	68	4	0	1	68	26394135	26394202	1e-21	104
100014252|F|0	chrCnn_random	94.12	68	4	0	2	69	29549981	29549914	1e-21	104
100014252|F|0	chrCnn_random	94.12	68	4	0	2	69	39876084	39876017	1e-21	104
100014252|F|0	chrCnn_random	94.12	68	4	0	1	68	64679982	64680049	1e-21	104
100014492|F|0	chrA07	98.55	69	1	0	1	69	19833912	19833844	4e-27	122	A07	96.1
100014492|F|0	chrC06	95.65	69	3	0	1	69	31030187	31030119	8e-24	111
100015824|F|0	chrC06	95.65	69	3	0	1	69	29433597	29433529	8e-24	111	C06	25.1
100017801|F|0	chrC04	98.55	69	1	0	1	69	30320482	30320414	4e-27	122	C04-II	37.4
100017801|F|0	chrA04	95.65	69	3	0	1	69	4752369	4752301	8e-24	111
100018988|F|0	chrC09	98.55	69	1	0	1	69	8762302	8762234	4e-27	122	C09	28.3
100018988|F|0	chrC08	98.55	69	1	0	1	69	3877718	3877786	4e-27	122
100018988|F|0	chrCnn_random	98.55	69	1	0	1	69	45285148	45285080	4e-27	122
100019446|F|0	chrA09	100	57	0	0	1	57	32699662	32699718	4e-22	106	A09	100.6
100019446|F|0	chrC08	94.44	54	3	0	1	54	37073904	37073957	2e-15	84.2
100020171|F|0	chrA07	100	69	0	0	1	69	1650275	1650207	8e-29	128	A07	22.6
100020171|F|0	chrA06	95.24	63	3	0	7	69	17499556	17499618	2e-20	100
100020173|F|0	chrA07	98.51	67	0	1	1	67	22737621	22737556	2e-25	117	A07	120.7
100020196|F|0	chrC04	92.75	69	5	0	1	69	22543100	22543032	2e-20	100	C04-II	23.3
100020196|F|0	chrA01	94.92	59	1	2	1	57	13507161	13507219	1e-17	91.6
100020196|F|0	chrA02	94.2	69	4	0	1	69	15894523	15894455	4e-22	106
100020196|F|0	chrA02	94.2	69	4	0	1	69	15911960	15911892	4e-22	106
100020196|F|0	chrA03_random	92.86	70	4	1	1	69	2873828	2873897	2e-20	100
100020196|F|0	chrA04	96.97	66	2	0	4	69	3921251	3921186	8e-24	111
100020196|F|0	chrA06	96.49	57	2	0	1	57	11118299	11118355	8e-19	95.3
100020196|F|0	chrA06	94.74	57	3	0	1	57	11699999	11699943	4e-17	89.8
100020196|F|0	chrA07	90.28	72	3	4	1	69	6222407	6222477	1e-17	91.6
100020196|F|0	chrA08_random	90.28	72	4	3	1	69	865996	865925	1e-17	91.6
100020196|F|0	chrC01	95.65	69	3	0	1	69	20066631	20066699	8e-24	111
100020196|F|0	chrC01	95.65	69	3	0	1	69	20886762	20886694	8e-24	111
100020196|F|0	chrC01	94.2	69	4	0	1	69	17828276	17828208	4e-22	106
100020196|F|0	chrC01	92.75	69	4	1	1	69	18908531	18908598	6e-20	99
100020196|F|0	chrC01	92.75	69	3	1	1	69	23669728	23669662	6e-20	99
100020196|F|0	chrC01	90.14	71	4	3	1	69	24246607	24246538	4e-17	89.8
100020196|F|0	chrC02	95.65	69	3	0	1	69	30103800	30103868	8e-24	111
100020196|F|0	chrC02	94.37	71	2	2	1	69	15332106	15332176	1e-22	108
100020196|F|0	chrC02	94.2	69	3	1	1	69	30154943	30154876	1e-21	104
100020196|F|0	chrC03	95.65	69	3	0	1	69	40020401	40020333	8e-24	111
100020196|F|0	chrC03	96.97	66	2	0	1	66	41443175	41443110	8e-24	111
100020196|F|0	chrC03	95.24	63	3	0	1	63	38849222	38849160	2e-20	100
100020196|F|0	chrC03	92.75	69	5	0	1	69	53106305	53106237	2e-20	100
100020196|F|0	chrC03	92.75	69	4	1	1	69	39227832	39227765	6e-20	99
100020196|F|0	chrC03	91.43	70	4	2	1	69	41476534	41476602	8e-19	95.3
100020196|F|0	chrC04	98.55	69	1	0	1	69	18309918	18309986	4e-27	122
100020196|F|0	chrC04	95.65	69	3	0	1	69	16784407	16784339	8e-24	111
100020196|F|0	chrC04	95.52	67	3	0	1	67	17296299	17296365	1e-22	108
100020196|F|0	chrC04	94.2	69	4	0	1	69	17182957	17183025	4e-22	106
100020196|F|0	chrC04	94.2	69	4	0	1	69	17260885	17260817	4e-22	106
100020196|F|0	chrC04	92.75	69	4	1	1	69	16162482	16162549	6e-20	99
100020196|F|0	chrC04	92.75	69	3	1	1	69	17394320	17394386	6e-20	99
100020196|F|0	chrC04	91.43	70	5	1	1	69	17107225	17107156	8e-19	95.3
100020196|F|0	chrC04	90	70	6	1	1	69	17555573	17555642	4e-17	89.8
100020196|F|0	chrC05	95.65	69	3	0	1	69	24318053	24318121	8e-24	111
100020196|F|0	chrC05	94.2	69	4	0	1	69	20215712	20215780	4e-22	106
100020196|F|0	chrC05	92.75	69	5	0	1	69	30439165	30439097	2e-20	100
100020196|F|0	chrC05	92.86	70	4	1	1	69	34308125	34308056	2e-20	100
100020196|F|0	chrC05	92.75	69	3	1	1	69	28334205	28334271	6e-20	99
100020196|F|0	chrC05	91.3	69	6	0	1	69	24607800	24607868	8e-19	95.3
100020196|F|0	chrC05	97.87	47	1	0	1	47	21052925	21052879	6e-15	82.4
100020196|F|0	chrC06	94.2	69	3	1	1	69	23555931	23555998	1e-21	104
100020196|F|0	chrC07	97.1	69	2	0	1	69	6593193	6593261	2e-25	117
100020196|F|0	chrC07	97.1	69	2	0	1	69	6699516	6699584	2e-25	117
100020196|F|0	chrC07	95.65	69	3	0	1	69	3944757	3944689	8e-24	111
100020196|F|0	chrC07	92.75	69	5	0	1	69	20000984	20001052	2e-20	100
100020196|F|0	chrC07	92.75	69	3	1	1	69	5990904	5990838	6e-20	99
100020196|F|0	chrC07	91.04	67	6	0	1	67	5448863	5448929	1e-17	91.6
100020196|F|0	chrC07	97.87	47	1	0	1	47	11159531	11159577	6e-15	82.4
100020196|F|0	chrC08	97.1	69	2	0	1	69	5617516	5617448	2e-25	117
100020196|F|0	chrC08	94.37	71	2	2	1	69	4963593	4963663	1e-22	108
100020196|F|0	chrC08	95.52	67	3	0	1	67	6212141	6212207	1e-22	108
100020196|F|0	chrC08	94.37	71	2	2	1	69	16793616	16793546	1e-22	108
100020196|F|0	chrC08	95.45	66	3	0	1	66	5499972	5500037	4e-22	106
100020196|F|0	chrC08	94.2	69	4	0	1	69	10010047	10010115	4e-22	106
100020196|F|0	chrC08	93.15	73	1	4	1	69	5973862	5973790	1e-21	104
100020196|F|0	chrC08	92.75	69	5	0	1	69	10813291	10813223	2e-20	100
100020196|F|0	chrC08	91.78	73	2	4	1	69	9421634	9421562	6e-20	99
100020196|F|0	chrC08_random	94.2	69	4	0	1	69	613091	613159	4e-22	106
100020196|F|0	chrC09	95.65	69	3	0	1	69	14342138	14342206	8e-24	111
100020196|F|0	chrC09	95.65	69	3	0	1	69	26446929	26446861	8e-24	111
100020196|F|0	chrC09	94.2	69	4	0	1	69	21891868	21891936	4e-22	106
100020196|F|0	chrC09	94.2	69	4	0	1	69	24291711	24291779	4e-22	106
100020196|F|0	chrC09	92.96	71	2	3	1	69	24036847	24036778	2e-20	100
100020196|F|0	chrC09	91.43	70	5	1	1	69	23947430	23947499	8e-19	95.3
100020196|F|0	chrCnn_random	97.1	69	2	0	1	69	76324705	76324773	2e-25	117
100020196|F|0	chrCnn_random	95.65	69	3	0	1	69	54462687	54462755	8e-24	111
100020196|F|0	chrCnn_random	95.65	69	3	0	1	69	70007772	70007840	8e-24	111
100020196|F|0	chrCnn_random	94.2	69	3	1	1	69	608659	608726	1e-21	104
100020196|F|0	chrUnn_random	94.2	69	4	0	1	69	7287103	7287171	4e-22	106
100020227|F|0	chrA03	100	69	0	0	1	69	19601657	19601589	8e-29	128	A03	149.2
100020227|F|0	chrA03_random	91.18	68	6	0	2	69	2849013	2849080	3e-18	93.5
100020227|F|0	chrA09	94.12	68	4	0	2	69	21843203	21843136	1e-21	104
100020227|F|0	chrAnn_random	94.12	68	4	0	2	69	13126407	13126474	1e-21	104
100020227|F|0	chrC01	94.12	68	4	0	2	69	25234061	25234128	1e-21	104
100020227|F|0	chrC02	91.94	62	5	0	8	69	2431859	2431920	1e-16	87.9
100020227|F|0	chrC03	98.53	68	1	0	2	69	31634902	31634835	1e-26	121
100020227|F|0	chrC03	91.94	62	5	0	8	69	6607019	6606958	1e-16	87.9
100020227|F|0	chrC05	94.12	68	4	0	2	69	13615906	13615973	1e-21	104
100020227|F|0	chrC09_random	91.94	62	5	0	8	69	3726829	3726768	1e-16	87.9
100020245|F|0	chrA04	98.08	52	1	0	7	58	8929028	8929079	1e-17	91.6	A04	30.9
100020246|F|0	chrC07	94.2	69	4	0	1	69	38014249	38014317	4e-22	106	C07	110.1
100020246|F|0	chrA03	97.1	69	2	0	1	69	22113250	22113318	2e-25	117
100020246|F|0	chrA08	91.3	69	6	0	1	69	8712402	8712470	8e-19	95.3
100020246|F|0	chrC03	91.3	69	6	0	1	69	52355617	52355685	8e-19	95.3
100020310|F|0	chrAnn_random	100	57	0	0	13	69	12333821	12333765	4e-22	106
100020310|F|0	chrC04	98.25	57	1	0	13	69	27841979	27841923	2e-20	100
100020310|F|0	chrC09_random	98.25	57	1	0	13	69	1246467	1246523	2e-20	100
3074354|F|0	chrA10	100	57	0	0	6	62	1121183	1121127	4e-22	106	A10	20.5
3074798|F|0	chrC04	100	69	0	0	1	69	10063674	10063606	8e-29	128	C04-II	43.6
3074850|F|0	chrC03_random	100	48	0	0	16	63	4891988	4891941	4e-17	89.8
3074850|F|0	chrCnn_random	100	63	0	0	1	63	27231123	27231061	2e-25	117
3074933|F|0	chrC04	100	69	0	0	1	69	30321491	30321423	8e-29	128	C04-II	37.4
3075129|F|0	chrA04	95.65	69	3	0	1	69	16303226	16303158	8e-24	111	A04	106.7
3075129|F|0	chrC04	100	69	0	0	1	69	44901068	44901000	8e-29	128
3075341|F|0	chrA07	100	51	0	0	2	52	9483783	9483733	8e-19	95.3
3075341|F|0	chrC01	92.65	68	0	4	2	69	14268094	14268032	3e-18	93.5
3075341|F|0	chrC04	98.04	51	1	0	2	52	32801950	32802000	4e-17	89.8
3075380|F|0	chrA02	100	59	0	0	1	59	23428206	23428264	3e-23	110
3075518|F|0	chrA01_random	100	69	0	0	1	69	403534	403466	8e-29	128
3075752|F|0	chrA10	100	56	0	0	1	56	917311	917366	1e-21	104	A10	20.3
3075752|F|0	chrC05	100	46	0	0	1	46	933686	933731	5e-16	86.1
3075762|F|0	chrA08	100	59	0	0	1	59	13460713	13460655	3e-23	110	A08	22.8
3075876|F|0	chrC05	100	69	0	0	1	69	5694739	5694671	8e-29	128	C05	56.9
3075876|F|0	chrA06	92.31	52	3	1	3	53	4791734	4791683	4e-12	73.1
3075934|F|0	chrC01	100	69	0	0	1	69	906683	906751	8e-29	128	C01	6.4
3075934|F|0	chrA01	98.51	67	0	1	4	69	445313	445379	2e-25	117
3075934|F|0	chrA03	93.75	48	3	0	4	51	28306393	28306346	4e-12	73.1
3075957|F|0	chrC03	100	59	0	0	1	59	60335908	60335966	3e-23	110	C03	4.3
3075957|F|0	chrA08	94.92	59	3	0	1	59	236550	236492	3e-18	93.5
3075971|F|0	chrA04	100	61	0	0	1	61	18332889	18332949	2e-24	113	A04	123.9
3076080|F|0	chrA04	100	67	0	0	3	69	13183403	13183469	1e-27	124	A04	74.4
3076080|F|0	chrC04	100	50	0	0	3	52	40329867	40329916	3e-18	93.5
3076082|F|0	chrC07	100	69	0	0	1	69	40725988	40726056	8e-29	128	C07	129.7
3076259|F|0	chrA09	96.72	61	2	0	1	61	13626090	13626150	5e-21	102	A09	4
3076259|F|0	chrC03	92.73	55	4	0	7	61	37797171	37797225	2e-14	80.5
3076259|F|0	chrC03	90.91	55	5	0	7	61	37798787	37798733	1e-12	75
3076259|F|0	chrC04	93.1	58	4	0	4	61	26320263	26320320	5e-16	86.1
3076259|F|0	chrC07	93.1	58	4	0	4	61	25296226	25296169	5e-16	86.1
3076567|F|0	chrC06	100	61	0	0	1	61	28542458	28542398	2e-24	113	C06	28.9
3076567|F|0	chrA07	100	57	0	0	3	59	18845170	18845114	4e-22	106
3076891|F|0	chrC02	100	53	0	0	1	53	44774252	44774200	6e-20	99	C02-II	37.6
3076981|F|0	chrC09	100	67	0	0	1	67	16757966	16758032	1e-27	124	C09	38.1
3076981|F|0	chrC04	100	67	0	0	1	67	34421985	34422051	1e-27	124
3077053|F|0	chrAnn_random	98.36	61	1	0	1	61	38509237	38509177	1e-22	108
3077078|F|0	chrA07_random	97.1	69	2	0	1	69	848724	848792	2e-25	117
3077089|F|0	chrC04	93.33	60	4	0	8	67	1658903	1658844	4e-17	89.8	C04-II	74.9
3077089|F|0	chrA02	90.48	63	6	0	4	66	23768768	23768706	2e-15	84.2
3077089|F|0	chrAnn_random	96.08	51	2	0	16	66	33226921	33226871	2e-15	84.2
3077089|F|0	chrC01	88.89	63	7	0	4	66	830947	831009	8e-14	78.7
3077089|F|0	chrC02	93.94	66	4	0	4	69	1501157	1501092	2e-20	100
3077089|F|0	chrC02	90.91	66	6	0	4	69	1385772	1385707	4e-17	89.8
3077089|F|0	chrC02	90.32	62	6	0	8	69	1368704	1368643	6e-15	82.4
3077089|F|0	chrC04	93.94	66	4	0	4	69	39916687	39916752	2e-20	100
3077089|F|0	chrC05	93.94	66	4	0	4	69	43184821	43184886	2e-20	100
3077089|F|0	chrC05	93.65	63	4	0	4	66	43183407	43183469	8e-19	95.3
3077089|F|0	chrC05	89.39	66	7	0	4	69	43182691	43182756	2e-15	84.2
3077089|F|0	chrC06	92.06	63	5	0	4	66	36427500	36427438	4e-17	89.8
3077089|F|0	chrC06	94.64	56	3	0	14	69	36438947	36438892	1e-16	87.9
3077089|F|0	chrCnn_random	98.39	62	1	0	8	69	60079182	60079243	3e-23	110
3077089|F|0	chrCnn_random	95.45	66	3	0	4	69	34353516	34353581	4e-22	106
3077089|F|0	chrCnn_random	95.45	66	3	0	4	69	34356373	34356438	4e-22	106
3077089|F|0	chrCnn_random	95.45	66	3	0	4	69	74622237	74622172	4e-22	106
3077089|F|0	chrCnn_random	96.77	62	2	0	8	69	34351438	34351499	1e-21	104
3077089|F|0	chrCnn_random	96.72	61	2	0	9	69	34354976	34355036	5e-21	102
3077089|F|0	chrCnn_random	93.94	66	4	0	4	69	34357779	34357844	2e-20	100
3077089|F|0	chrCnn_random	93.94	66	4	0	4	69	72401964	72402029	2e-20	100
3077089|F|0	chrCnn_random	95.24	63	2	1	8	69	34358478	34358540	6e-20	99
3077089|F|0	chrCnn_random	95.24	63	2	1	8	69	34365567	34365629	6e-20	99
3077089|F|0	chrCnn_random	95.24	63	2	1	8	69	34367034	34367096	6e-20	99
3077089|F|0	chrCnn_random	95.24	63	2	1	8	69	34367738	34367800	6e-20	99
3077089|F|0	chrCnn_random	95.16	62	3	0	8	69	60077772	60077833	6e-20	99
3077089|F|0	chrCnn_random	93.85	65	3	1	4	67	75966360	75966424	2e-19	97.1
3077089|F|0	chrCnn_random	92.42	66	5	0	4	69	23033214	23033279	8e-19	95.3
3077089|F|0	chrCnn_random	92.42	66	5	0	4	69	72400549	72400614	8e-19	95.3
3077089|F|0	chrCnn_random	92.42	66	5	0	4	69	74623643	74623578	8e-19	95.3
3077089|F|0	chrCnn_random	92.42	66	5	0	4	69	75966995	75967060	8e-19	95.3
3077089|F|0	chrCnn_random	93.55	62	4	0	8	69	34355680	34355741	3e-18	93.5
3077089|F|0	chrCnn_random	93.22	59	4	0	8	66	34367388	34367446	1e-16	87.9
3077089|F|0	chrUnn_random	95.45	66	3	0	4	69	4660329	4660264	4e-22	106
3077089|F|0	chrUnn_random	96.77	62	2	0	8	69	4661735	4661674	1e-21	104
3077089|F|0	chrUnn_random	93.94	66	4	0	4	69	6619312	6619377	2e-20	100
3077089|F|0	chrUnn_random	92.42	66	5	0	4	69	6618253	6618318	8e-19	95.3
3077089|F|0	chrUnn_random	93.65	63	3	1	8	69	4658930	4658868	3e-18	93.5
3077089|F|0	chrUnn_random	96.36	55	1	1	13	67	4662429	4662376	4e-17	89.8
3077089|F|0	chrUnn_random	90.91	66	6	0	4	69	6620022	6620087	4e-17	89.8
3077115|F|0	chrA09	100	69	0	0	1	69	5818173	5818241	8e-29	128	A09	-7.4
3077168|F|0	chrA08	100	69	0	0	1	69	14044328	14044260	8e-29	128	A08	28.4
3077168|F|0	chrC03	98.55	69	1	0	1	69	48707360	48707428	4e-27	122
3077210|F|0	chrA06	100	57	0	0	1	57	1567934	1567990	4e-22	106	A06	6.7
3077210|F|0	chrC06	93.44	61	0	2	1	57	4545298	4545238	1e-16	87.9
3077295|F|0	chrC05	100	69	0	0	1	69	37432424	37432356	8e-29	128	C05	16
3077295|F|0	chrA05	95.65	69	1	2	3	69	18480238	18480170	3e-23	110
3077374|F|0	chrA10	98.55	69	1	0	1	69	771118	771186	4e-27	122	A10	14.9
3077429|F|0	chrA07	100	66	0	0	1	66	19586629	19586694	4e-27	122	A07	94.8
3077429|F|0	chrC06	100	63	0	0	3	65	30214716	30214778	2e-25	117
3077473|F|0	chrA01	97.1	69	2	0	1	69	16193195	16193263	2e-25	117
3077481|F|0	chrC02	100	61	0	0	1	61	1901626	1901566	2e-24	113	C02	16.8
3077879|F|0	chrC09	100	69	0	0	1	69	19201145	19201213	8e-29	128	C09	42.2
3077953|F|0	chrA03_random	95.59	68	3	0	2	69	590563	590630	3e-23	110
3077953|F|0	chrA09	94.2	69	4	0	1	69	10051917	10051849	4e-22	106
3077953|F|0	chrC09_random	100	69	0	0	1	69	1048377	1048309	8e-29	128
3077979|F|0	chrA07	95.65	69	3	0	1	69	22513421	22513489	8e-24	111	A07	118.7
3077979|F|0	chrC06	95.65	69	3	0	1	69	35228726	35228794	8e-24	111
3078133|F|0	chrCnn_random	98.46	65	1	0	1	65	16176077	16176141	6e-25	115
3078154|F|0	chrA08_random	97.1	69	2	0	1	69	1666351	1666283	2e-25	117
3078289|F|0	chrC07	97.01	67	1	1	1	66	15571665	15571731	8e-24	111	C07	30.1
3078289|F|0	chrC03_random	97.01	67	1	1	1	66	6474846	6474780	8e-24	111
3078289|F|0	chrC07_random	95.38	65	2	1	3	66	2189515	2189451	5e-21	102
3078305|F|0	chrC05	100	68	0	0	1	68	38200991	38201058	3e-28	126	C05	12.7
3078305|F|0	chrA05_random	97.06	68	2	0	1	68	2839406	2839473	6e-25	115
3078343|F|0	chrC01	100	66	0	0	1	66	1673484	1673549	4e-27	122	C01	16.7
3078343|F|0	chrA01	95.45	66	3	0	1	66	1046559	1046624	4e-22	106
3078351|F|0	chrC06	100	69	0	0	1	69	4993764	4993696	8e-29	128	C06	71.7
3078419|F|0	chrA04	96.61	59	2	0	1	59	9376043	9375985	6e-20	99	A04	3.2
3078456|F|0	chrA04	100	69	0	0	1	69	14461290	14461358	8e-29	128	A04	84
3078456|F|0	chrA05	88.41	69	8	0	1	69	6657627	6657559	2e-15	84.2
3078456|F|0	chrC04	86.49	74	5	1	1	69	42363389	42363316	3e-13	76.8
3078479|F|0	chrCnn_random	100	69	0	0	1	69	41760324	41760256	8e-29	128
3078562|F|0	chrC06	100	39	0	0	1	39	22714494	22714456	4e-12	73.1
3078615|F|0	chrC06	96.88	64	2	0	1	64	4190600	4190537	1e-22	108	C06	77.4
3078615|F|0	chrA05	93.75	64	4	0	1	64	20471425	20471488	2e-19	97.1
3078615|F|0	chrC04	96.23	53	2	0	8	60	23038626	23038574	1e-16	87.9
3078615|F|0	chrC05	93.65	63	4	0	2	64	42043636	42043698	8e-19	95.3
3078615|F|0	chrCnn_random	95.31	64	3	0	1	64	42186212	42186275	5e-21	102
3078615|F|0	chrCnn_random	94.34	53	3	0	8	60	30231119	30231171	6e-15	82.4
3078744|F|0	chrA10	98.18	55	1	0	1	55	389199	389145	2e-19	97.1	A10	14.6
3078746|F|0	chrAnn_random	96.97	66	0	2	1	66	166685	166748	3e-23	110
3078747|F|0	chrA07	100	55	0	0	1	55	19376999	19376945	5e-21	102	A07	94.2
3078875|F|0	chrA09	98.36	61	0	1	1	61	33282130	33282071	4e-22	106	A09	107.8
3078875|F|0	chrA09	98.36	61	0	1	1	61	24795123	24795182	4e-22	106
3078994|F|0	chrA10	100	42	0	0	1	42	15903661	15903620	8e-14	78.7	A10	79.8
3079046|F|0	chrA07	100	57	0	0	1	57	21947826	21947770	4e-22	106	A07	115.6
3079116|F|0	chrA10	100	67	0	0	1	67	5375871	5375937	1e-27	124	A10	24.1
3079122|F|0	chrAnn_random	100	69	0	0	1	69	32716055	32716123	8e-29	128
3079210|F|0	chrC02	100	69	0	0	1	69	3197951	3197883	8e-29	128	C02	7.8
3079210|F|0	chrA02	95.65	69	3	0	1	69	1172575	1172507	8e-24	111
3079212|F|0	chrA03	97.06	68	2	0	1	68	386443	386376	6e-25	115	A03	15
3079212|F|0	chrA10	96.77	62	2	0	1	62	16917930	16917991	1e-21	104
3079212|F|0	chrAnn_random	95.45	66	2	1	1	65	526003	525938	1e-21	104
3079212|F|0	chrC01_random	94.23	52	3	0	11	62	3662903	3662954	2e-14	80.5
3079212|F|0	chrC02	93.94	66	3	1	1	65	1449379	1449444	6e-20	99
3079212|F|0	chrC03	97.06	68	1	1	1	68	548997	548931	2e-24	113
3079253|F|0	chrC06	100	69	0	0	1	69	5177342	5177274	8e-29	128	C06	69.3
3079275|F|0	chrC06	100	44	0	0	1	44	6879335	6879292	6e-15	82.4	C06	61.2
3079299|F|0	chrA06	95.45	66	3	0	1	66	3116764	3116699	4e-22	106	A06	36.1
3079322|F|0	chrA04	95.71	70	2	1	1	69	13554994	13555063	8e-24	111	A04	77.1
3079359|F|0	chrA04_random	88.41	69	1	5	1	69	1221550	1221489	3e-13	76.8
3079359|F|0	chrA08	88.41	69	1	5	1	69	15764892	15764953	3e-13	76.8
3079359|F|0	chrC04_random	100	69	0	0	1	69	799649	799581	8e-29	128
3079470|F|0	chrA03	100	69	0	0	1	69	27187228	27187296	8e-29	128	A03	179.2
3079470|F|0	chrA01	94.92	59	3	0	11	69	1956249	1956191	3e-18	93.5
3079470|F|0	chrA08	97.73	44	0	1	5	48	10791803	10791761	1e-12	75
3079470|F|0	chrC01	93.22	59	4	0	11	69	3033969	3033911	1e-16	87.9
3079470|F|0	chrC03	97.83	46	1	0	3	48	56637127	56637082	2e-14	80.5
3079470|F|0	chrC07	100	67	0	0	3	69	42711569	42711635	1e-27	124
3079508|F|0	chrC07	100	69	0	0	1	69	21602190	21602258	8e-29	128	C07	41.6
3079508|F|0	chrA08	89.39	66	7	0	4	69	7699971	7699906	2e-15	84.2
3079508|F|0	chrAnn_random	89.39	66	7	0	4	69	29147053	29147118	2e-15	84.2
3079508|F|0	chrC02	98.48	66	1	0	4	69	26759317	26759252	2e-25	117
3079508|F|0	chrC05	91.04	67	6	0	3	69	21839803	21839737	1e-17	91.6
3079508|F|0	chrC05	89.55	67	7	0	3	69	21840012	21839946	5e-16	86.1
3079522|F|0	chrA06	100	44	0	0	1	44	22456053	22456096	6e-15	82.4	A06	103.8
3079522|F|0	chrC07	100	42	0	0	3	44	28550315	28550274	8e-14	78.7
3079617|F|0	chrA04	95.59	68	2	1	1	67	17450133	17450200	1e-22	108	A04	113.3
3079617|F|0	chrC04	94.37	71	2	2	1	69	46383319	46383389	1e-22	108
3079664|F|0	chrA07	100	69	0	0	1	69	11367905	11367837	8e-29	128	A07	63.9
3079795|F|0	chrC03	100	66	0	0	1	66	48356818	48356753	4e-27	122	C03	45.8
3079865|F|0	chrA05	100	69	0	0	1	69	15677995	15677927	8e-29	128	A05	96.8
3079865|F|0	chrA01	94.74	57	2	1	1	57	17866957	17866902	1e-16	87.9
3079865|F|0	chrA08	94.74	57	2	1	1	57	15457531	15457476	1e-16	87.9
3079865|F|0	chrCnn_random	94.83	58	2	1	1	58	9860769	9860713	4e-17	89.8
3079866|F|0	chrC08	100	51	0	0	1	51	33209745	33209695	8e-19	95.3
3079868|F|0	chrA03	95.08	61	3	0	1	61	14107632	14107572	2e-19	97.1	A03	102.4
3079902|F|0	chrC03	100	62	0	0	1	62	1036696	1036757	6e-25	115	C03-II	32.3
3079969|F|0	chrA08	100	69	0	0	1	69	13144642	13144574	8e-29	128	A08	21.3
3079995|F|0	chrA04_random	100	46	0	0	1	46	1117123	1117078	5e-16	86.1
3079995|F|0	chrC02	98.55	69	1	0	1	69	41522672	41522604	4e-27	122
3079995|F|0	chrC02	98.55	69	1	0	1	69	42798606	42798674	4e-27	122
3079995|F|0	chrC09	98.55	69	1	0	1	69	29176694	29176762	4e-27	122
3079995|F|0	chrCnn_random	100	69	0	0	1	69	32989622	32989690	8e-29	128
3079995|F|0	chrCnn_random	97.01	67	2	0	1	67	43605055	43605121	2e-24	113
3080113|F|0	chrC09	100	65	0	0	1	65	14741744	14741808	1e-26	121	C09	33.9
3080120|F|0	chrA04	95.65	69	2	1	1	69	10214949	10214882	3e-23	110	A04	48
3080133|F|0	chrA06	100	59	0	0	1	59	3701674	3701616	3e-23	110	A06	45
3080189|F|0	chrC04	100	69	0	0	1	69	30302045	30301977	8e-29	128	C04-II	38.1
3080189|F|0	chrA04	94.2	69	2	2	1	69	4713224	4713158	1e-21	104
3080289|F|0	chrA02	94.03	67	4	0	1	67	9571633	9571567	5e-21	102	A02	23.6
3080289|F|0	chrC02_random	95.71	70	2	1	1	69	2115841	2115772	8e-24	111
3080399|F|0	chrA04	98.36	61	1	0	9	69	16069031	16069091	1e-22	108	A04	102.9
3080489|F|0	chrA10	100	53	0	0	1	53	17258928	17258876	6e-20	99	A10	93.4
3080546|F|0	chrA05	100	67	0	0	1	67	832897	832963	1e-27	124	A05	27.5
3080644|F|0	chrC09	100	68	0	0	1	68	6741965	6741898	3e-28	126	C09	24.2
3080720|F|0	chrC09	96.97	66	2	0	2	67	43191988	43192053	8e-24	111
3080728|F|0	chrC04	98.51	67	1	0	3	69	43097212	43097146	5e-26	119
3080783|F|0	chrA05_random	100	69	0	0	1	69	277837	277905	8e-29	128
3080809|F|0	chrA05	100	66	0	0	1	66	3627155	3627220	4e-27	122	A05	76.6
3080821|F|0	chrC04	100	62	0	0	1	62	19333749	19333688	6e-25	115	C04-II	25.2
3080821|F|0	chrA01	93.65	63	3	1	1	62	15256064	15256002	3e-18	93.5
3080821|F|0	chrA08_random	93.88	49	3	0	1	49	2062308	2062260	1e-12	75
3080821|F|0	chrA09	93.88	49	3	0	1	49	7668863	7668911	1e-12	75
3080821|F|0	chrC08	93.88	49	3	0	1	49	36313609	36313657	1e-12	75
3080821|F|0	chrC09	92.86	56	3	1	1	55	10633893	10633948	2e-14	80.5
3080821|F|0	chrCnn_random	95.45	44	2	0	6	49	44688190	44688147	1e-11	71.3
3080897|F|0	chrC07	98.55	69	1	0	1	69	38508309	38508241	4e-27	122	C07	120.9
3080897|F|0	chrA03	92.86	70	4	1	1	69	22621526	22621457	2e-20	100
3080964|F|0	chrC06	96.55	58	2	0	1	58	32281278	32281221	2e-19	97.1
3080989|F|0	chrC01	96.83	63	2	0	1	63	4783882	4783820	4e-22	106
3080989|F|0	chrC08_random	100	63	0	0	1	63	2800716	2800654	2e-25	117
3081012|F|0	chrC07	100	69	0	0	1	69	21647207	21647275	8e-29	128	C07	41.9
3081012|F|0	chrA05	92.75	69	2	2	4	69	13209131	13209063	2e-19	97.1
3081012|F|0	chrA09	93.06	72	2	2	1	69	18068169	18068240	5e-21	102
3081012|F|0	chrAnn_random	89.66	58	3	3	1	57	27012749	27012804	1e-11	71.3
3081012|F|0	chrC01	93.06	72	2	2	1	69	30868222	30868293	5e-21	102
3081012|F|0	chrC01	96.08	51	0	2	8	57	14675585	14675634	6e-15	82.4
3081012|F|0	chrC01	95.92	49	2	0	9	57	22522249	22522201	2e-14	80.5
3081012|F|0	chrC01	95.92	49	2	0	9	57	31601137	31601185	2e-14	80.5
3081012|F|0	chrC01_random	93.06	72	2	2	1	69	3801907	3801978	5e-21	102
3081012|F|0	chrC02	93.06	72	2	2	1	69	41934645	41934574	5e-21	102
3081012|F|0	chrC02	90.28	72	4	2	1	69	29153167	29153096	1e-17	91.6
3081012|F|0	chrC02	92	50	4	0	8	57	41083450	41083401	1e-11	71.3
3081012|F|0	chrC02_random	95.92	49	2	0	9	57	2266514	2266466	2e-14	80.5
3081012|F|0	chrC03	93.06	72	2	2	1	69	48553611	48553682	5e-21	102
3081012|F|0	chrC03	91.67	72	3	2	1	69	47634674	47634603	2e-19	97.1
3081012|F|0	chrC03	95.92	49	2	0	9	57	15189044	15188996	2e-14	80.5
3081012|F|0	chrC03	95.92	49	2	0	9	57	43881259	43881307	2e-14	80.5
3081012|F|0	chrC03	94	50	3	0	8	57	16828100	16828149	3e-13	76.8
3081012|F|0	chrC03	94	50	3	0	8	57	16834005	16834054	3e-13	76.8
3081012|F|0	chrC03	87.69	65	5	2	8	69	56156872	56156936	4e-12	73.1
3081012|F|0	chrC03	92	50	4	0	8	57	28572304	28572255	1e-11	71.3
3081012|F|0	chrC03_random	94.12	51	1	2	8	57	3662870	3662821	3e-13	76.8
3081012|F|0	chrC04	94.29	70	1	2	1	67	25903552	25903621	1e-21	104
3081012|F|0	chrC04	93.06	72	2	2	1	69	7062088	7062017	5e-21	102
3081012|F|0	chrC04	91.67	72	3	2	1	69	41348245	41348316	2e-19	97.1
3081012|F|0	chrC04	90.77	65	3	2	8	69	16077224	16077288	2e-15	84.2
3081012|F|0	chrC04	96.08	51	0	2	8	57	40671738	40671689	6e-15	82.4
3081012|F|0	chrC05	93.06	72	1	3	1	69	31983066	31982996	5e-21	102
3081012|F|0	chrC05	95.92	49	2	0	9	57	17145145	17145193	2e-14	80.5
3081012|F|0	chrC05	94.12	51	1	2	8	57	31194013	31194062	3e-13	76.8
3081012|F|0	chrC05	93.88	49	3	0	9	57	9799041	9798993	1e-12	75
3081012|F|0	chrC05	92	50	4	0	8	57	21818803	21818754	1e-11	71.3
3081012|F|0	chrC05_random	94.37	71	1	2	1	68	3174672	3174742	4e-22	106
3081012|F|0	chrC05_random	92	50	4	0	8	57	3555098	3555049	1e-11	71.3
3081012|F|0	chrC06	94.44	72	1	2	1	69	20634176	20634247	1e-22	108
3081012|F|0	chrC06	93.88	49	3	0	9	57	12108066	12108018	1e-12	75
3081012|F|0	chrC06	92	50	4	0	8	57	23581905	23581954	1e-11	71.3
3081012|F|0	chrC06_random	94.44	72	1	2	1	69	2552338	2552409	1e-22	108
3081012|F|0	chrC07	96.08	51	0	2	8	57	28944363	28944412	6e-15	82.4
3081012|F|0	chrC07	95.92	49	2	0	9	57	18280524	18280572	2e-14	80.5
3081012|F|0	chrC07	94	50	3	0	8	57	954185	954136	3e-13	76.8
3081012|F|0	chrC07	94.12	51	1	2	8	57	28957146	28957097	3e-13	76.8
3081012|F|0	chrC07_random	95.92	49	2	0	9	57	829024	828976	2e-14	80.5
3081012|F|0	chrC08	93.06	72	2	2	1	69	11620632	11620561	5e-21	102
3081012|F|0	chrC08_random	95.92	49	2	0	9	57	41068	41020	2e-14	80.5
3081012|F|0	chrC09	94.44	72	1	2	1	69	6346577	6346506	1e-22	108
3081012|F|0	chrC09	96.08	51	0	2	8	57	13186349	13186398	6e-15	82.4
3081012|F|0	chrC09	95.92	49	2	0	9	57	7730583	7730535	2e-14	80.5
3081012|F|0	chrC09	95.92	49	2	0	9	57	13827860	13827812	2e-14	80.5
3081012|F|0	chrC09	95.92	49	2	0	9	57	19277929	19277881	2e-14	80.5
3081012|F|0	chrC09	93.88	49	3	0	9	57	19593832	19593880	1e-12	75
3081012|F|0	chrC09	92	50	4	0	8	57	18709803	18709754	1e-11	71.3
3081012|F|0	chrC09	92	50	4	0	8	57	26504002	26503953	1e-11	71.3
3081012|F|0	chrC09	91.84	49	4	0	9	57	31766238	31766286	5e-11	69.4
3081012|F|0	chrC09_random	87.69	65	5	2	8	69	3001173	3001237	4e-12	73.1
3081012|F|0	chrCnn_random	94.44	72	1	2	1	69	6977473	6977544	1e-22	108
3081012|F|0	chrCnn_random	94.44	72	1	2	1	69	37024629	37024558	1e-22	108
3081012|F|0	chrCnn_random	94.44	72	1	2	1	69	53066880	53066809	1e-22	108
3081012|F|0	chrCnn_random	94.44	72	1	2	1	69	63057390	63057319	1e-22	108
3081012|F|0	chrCnn_random	94.44	72	1	2	1	69	63525360	63525289	1e-22	108
3081012|F|0	chrCnn_random	93.06	72	2	2	1	69	55067125	55067196	5e-21	102
3081012|F|0	chrCnn_random	90.28	72	4	2	1	69	49715115	49715044	1e-17	91.6
3081012|F|0	chrCnn_random	90.77	65	3	2	8	69	15434114	15434178	2e-15	84.2
3081012|F|0	chrCnn_random	93.1	58	1	3	8	63	69430037	69429981	6e-15	82.4
3081012|F|0	chrCnn_random	95.92	49	2	0	9	57	6078284	6078236	2e-14	80.5
3081012|F|0	chrCnn_random	95.92	49	2	0	9	57	14582452	14582500	2e-14	80.5
3081012|F|0	chrCnn_random	95.92	49	2	0	9	57	60440756	60440804	2e-14	80.5
3081012|F|0	chrCnn_random	95.92	49	2	0	9	57	71773024	71772976	2e-14	80.5
3081012|F|0	chrCnn_random	95.92	49	2	0	9	57	74541407	74541359	2e-14	80.5
3081012|F|0	chrCnn_random	95.92	49	2	0	9	57	75860959	75860911	2e-14	80.5
3081012|F|0	chrCnn_random	95.92	49	2	0	9	57	77454584	77454632	2e-14	80.5
3081012|F|0	chrCnn_random	95.92	49	2	0	9	57	77550920	77550872	2e-14	80.5
3081012|F|0	chrCnn_random	95.92	49	2	0	9	57	78729497	78729449	2e-14	80.5
3081012|F|0	chrCnn_random	89.23	65	4	2	8	69	4337049	4336985	8e-14	78.7
3081012|F|0	chrCnn_random	93.88	49	3	0	9	57	48106600	48106552	1e-12	75
3081012|F|0	chrCnn_random	93.88	49	3	0	9	57	72144772	72144820	1e-12	75
3081012|F|0	chrCnn_random	93.88	49	3	0	9	57	73958393	73958441	1e-12	75
3081012|F|0	chrCnn_random	91.07	56	4	1	9	63	76993224	76993279	1e-12	75
3081012|F|0	chrCnn_random	92	50	4	0	8	57	22213836	22213787	1e-11	71.3
3081012|F|0	chrCnn_random	92	50	4	0	8	57	24283666	24283617	1e-11	71.3
3081012|F|0	chrCnn_random	92	50	4	0	8	57	61027290	61027241	1e-11	71.3
3081012|F|0	chrCnn_random	89.47	57	5	1	8	63	70981658	70981602	1e-11	71.3
3081012|F|0	chrCnn_random	92	50	4	0	8	57	79121892	79121941	1e-11	71.3
3081012|F|0	chrCnn_random	91.84	49	4	0	9	57	76323792	76323840	5e-11	69.4
3081012|F|0	chrUnn_random	93.88	49	2	1	9	57	8024406	8024359	4e-12	73.1
3081013|F|0	chrC02	96.97	66	2	0	1	66	3507790	3507725	8e-24	111	C02	4.7
3081100|F|0	chrA08	89.86	69	7	0	1	69	4495738	4495806	4e-17	89.8
3081100|F|0	chrC09	92.86	70	4	1	1	69	28200242	28200173	2e-20	100
3081113|F|0	chrC06	100	69	0	0	1	69	13630577	13630645	8e-29	128	C06	52.8
3081113|F|0	chrC05	89.55	67	7	0	3	69	31449065	31448999	5e-16	86.1
3081113|F|0	chrC05_random	91.18	68	6	0	2	69	1211766	1211699	3e-18	93.5
3081126|F|0	chrA06	98.31	59	1	0	1	59	5275662	5275604	1e-21	104
3081126|F|0	chrC02	100	69	0	0	1	69	44241097	44241029	8e-29	128
3081171|F|0	chrC07	100	42	0	0	1	42	15764221	15764180	8e-14	78.7	C07	30.1
3081175|F|0	chrC07	94.2	69	4	0	1	69	30818261	30818329	4e-22	106	C07	79.1
3081175|F|0	chrC07	92.42	66	5	0	1	66	30798240	30798305	8e-19	95.3
3081208|F|0	chrAnn_random	100	67	0	0	1	67	15734367	15734301	1e-27	124
3081208|F|0	chrCnn_random	97.01	67	2	0	1	67	30755520	30755586	2e-24	113
3081220|F|0	chrA03	100	58	0	0	1	58	26826047	26825990	1e-22	108	A03	176.2
3081222|F|0	chrA07	100	40	0	0	1	40	23673763	23673724	1e-12	75	A07	128.5
3081349|F|0	chrA02	96.83	63	1	1	1	63	8237085	8237146	1e-21	104	A02	27.9
3081366|F|0	chrA07	98.25	57	0	1	1	57	12235981	12236036	6e-20	99	A07	71.3
3081483|F|0	chrA06	100	69	0	0	1	69	18944521	18944589	8e-29	128	A06	77.6
3081483|F|0	chrC07	91.3	69	6	0	1	69	34243614	34243546	8e-19	95.3
3081512|F|0	chrA09	95.24	63	3	0	1	63	10061763	10061701	2e-20	100
3081512|F|0	chrC09_random	100	63	0	0	1	63	1058672	1058610	2e-25	117
3081514|F|0	chrA03	100	45	0	0	1	45	13701666	13701622	2e-15	84.2	A03	102
3081663|F|0	chrCnn_random	98.51	67	0	1	1	67	23314118	23314183	2e-25	117
3081727|F|0	chrC03	94.2	69	4	0	1	69	7999853	7999785	4e-22	106	C03-II	82.2
3081759|F|0	chrC04	100	69	0	0	1	69	48167919	48167987	8e-29	128	C04	-6.3
3081759|F|0	chrA04	94.29	70	2	1	1	68	18798756	18798825	4e-22	106
3081825|F|0	chrA07	100	69	0	0	1	69	15036116	15036048	8e-29	128	A07	76.4
3081825|F|0	chrC06	95.45	66	3	0	4	69	20061937	20061872	4e-22	106
3081845|F|0	chrC09	100	69	0	0	1	69	18355504	18355436	8e-29	128	C09	42.7
3081845|F|0	chrA09	98.55	69	1	0	1	69	12023511	12023443	4e-27	122
3082001|F|0	chrC04	100	69	0	0	1	69	46865908	46865976	8e-29	128	C04	35.1
3082014|F|0	chrC09	100	67	0	0	1	67	7352910	7352844	1e-27	124	C09	25.9
3082014|F|0	chrA09	90.77	65	4	2	4	67	6896111	6896174	5e-16	86.1
3082021|F|0	chrC06	100	69	0	0	1	69	5497763	5497695	8e-29	128	C06	65.5
3082021|F|0	chrC06	86.57	67	9	0	3	69	4025828	4025762	1e-12	75
3082028|F|0	chrAnn_random	100	68	0	0	2	69	19443382	19443315	3e-28	126
3082035|F|0	chrA06	90.41	73	0	3	1	66	21632696	21632624	4e-17	89.8	A06	98
3082035|F|0	chrA06	86.96	69	2	4	4	65	6835909	6835977	1e-11	71.3
3082035|F|0	chrC07_random	86.3	73	2	5	4	69	1690478	1690407	4e-12	73.1
3082071|F|0	chrA05	100	44	0	0	1	44	11657100	11657057	6e-15	82.4	A05	100.2
3082071|F|0	chrA01	100	44	0	0	1	44	12498579	12498622	6e-15	82.4
3082071|F|0	chrC05	100	44	0	0	1	44	28537209	28537166	6e-15	82.4
3082170|F|0	chrC03	100	69	0	0	1	69	22264510	22264442	8e-29	128	C03	94.5
3082170|F|0	chrA01	92.75	69	5	0	1	69	13629690	13629758	2e-20	100
3082170|F|0	chrA02	94.03	67	4	0	2	68	10106299	10106365	5e-21	102
3082170|F|0	chrA03	91.18	68	6	0	2	69	13842993	13842926	3e-18	93.5
3082170|F|0	chrA05	94.03	67	4	0	3	69	14512052	14511986	5e-21	102
3082170|F|0	chrA07	94.12	68	4	0	2	69	683438	683371	1e-21	104
3082170|F|0	chrA09	94.12	68	4	0	2	69	17988618	17988685	1e-21	104
3082170|F|0	chrAnn_random	92.65	68	5	0	2	69	22567492	22567425	6e-20	99
3082170|F|0	chrAnn_random	95.08	61	3	0	7	67	1526620	1526680	2e-19	97.1
3082170|F|0	chrC01	95.59	68	3	0	2	69	34015996	34016063	3e-23	110
3082170|F|0	chrC01	94.12	68	4	0	2	69	21217157	21217090	1e-21	104
3082170|F|0	chrC01	92.75	69	5	0	1	69	6148771	6148839	2e-20	100
3082170|F|0	chrC01	92.75	69	5	0	1	69	16055682	16055750	2e-20	100
3082170|F|0	chrC02	92.75	69	5	0	1	69	17018998	17019066	2e-20	100
3082170|F|0	chrC02	92.65	68	5	0	2	69	7114555	7114622	6e-20	99
3082170|F|0	chrC02_random	92.75	69	5	0	1	69	3200205	3200137	2e-20	100
3082170|F|0	chrC02_random	92.65	68	5	0	2	69	1811782	1811849	6e-20	99
3082170|F|0	chrC03	95.52	67	3	0	3	69	22266144	22266210	1e-22	108
3082170|F|0	chrC03	94.12	68	4	0	2	69	28698211	28698144	1e-21	104
3082170|F|0	chrC03	94.12	68	4	0	2	69	49103253	49103186	1e-21	104
3082170|F|0	chrC03	92.75	69	5	0	1	69	3435663	3435731	2e-20	100
3082170|F|0	chrC03	92.75	69	5	0	1	69	22265759	22265691	2e-20	100
3082170|F|0	chrC03	93.65	63	4	0	7	69	42436801	42436863	8e-19	95.3
3082170|F|0	chrC04	92.75	69	5	0	1	69	10941113	10941181	2e-20	100
3082170|F|0	chrC04	92.75	69	5	0	1	69	11180512	11180580	2e-20	100
3082170|F|0	chrC04	92.75	69	5	0	1	69	24679074	24679006	2e-20	100
3082170|F|0	chrC04	92.75	69	5	0	1	69	43868610	43868678	2e-20	100
3082170|F|0	chrC04	93.65	63	4	0	7	69	27747355	27747417	8e-19	95.3
3082170|F|0	chrC05	92.75	69	5	0	1	69	3575414	3575482	2e-20	100
3082170|F|0	chrC05	92.75	69	5	0	1	69	38988389	38988321	2e-20	100
3082170|F|0	chrC06	95.59	68	3	0	2	69	4957024	4956957	3e-23	110
3082170|F|0	chrC06	92.75	69	5	0	1	69	6347687	6347619	2e-20	100
3082170|F|0	chrC06	92.75	69	5	0	1	69	30726082	30726150	2e-20	100
3082170|F|0	chrC07	94.12	68	4	0	2	69	14054638	14054571	1e-21	104
3082170|F|0	chrC07	92.75	69	5	0	1	69	20684376	20684444	2e-20	100
3082170|F|0	chrC07	92.75	69	5	0	1	69	40408617	40408549	2e-20	100
3082170|F|0	chrC08	94.12	68	4	0	2	69	8744369	8744302	1e-21	104
3082170|F|0	chrC08	95.24	63	3	0	7	69	13761476	13761414	2e-20	100
3082170|F|0	chrC08	92.75	69	5	0	1	69	16623230	16623162	2e-20	100
3082170|F|0	chrC08	92.75	69	5	0	1	69	24793718	24793786	2e-20	100
3082170|F|0	chrC08	92.65	68	5	0	2	69	2663749	2663816	6e-20	99
3082170|F|0	chrC08	93.65	63	4	0	7	69	5470871	5470933	8e-19	95.3
3082170|F|0	chrC09	94.12	68	4	0	2	69	9859429	9859362	1e-21	104
3082170|F|0	chrC09	94.12	68	4	0	2	69	30304654	30304721	1e-21	104
3082170|F|0	chrC09	92.75	69	5	0	1	69	15587070	15587138	2e-20	100
3082170|F|0	chrC09	95.16	62	3	0	7	68	39439621	39439682	6e-20	99
3082170|F|0	chrC09	91.3	69	6	0	1	69	6802533	6802601	8e-19	95.3
3082170|F|0	chrC09	93.65	63	4	0	7	69	42094030	42093968	8e-19	95.3
3082170|F|0	chrC09	91.18	68	6	0	1	68	14400645	14400578	3e-18	93.5
3082170|F|0	chrC09_random	94.12	68	4	0	2	69	3645741	3645674	1e-21	104
3082170|F|0	chrCnn_random	94.12	68	4	0	1	68	26394135	26394202	1e-21	104
3082170|F|0	chrCnn_random	94.12	68	4	0	2	69	49319492	49319559	1e-21	104
3082170|F|0	chrCnn_random	94.12	68	4	0	2	69	54965684	54965751	1e-21	104
3082170|F|0	chrCnn_random	94.12	68	4	0	1	68	64679982	64680049	1e-21	104
3082170|F|0	chrCnn_random	94.03	67	4	0	2	68	33741767	33741701	5e-21	102
3082170|F|0	chrCnn_random	92.75	69	5	0	1	69	12554756	12554824	2e-20	100
3082170|F|0	chrCnn_random	92.75	69	5	0	1	69	20776705	20776637	2e-20	100
3082170|F|0	chrCnn_random	92.75	69	5	0	1	69	26561136	26561204	2e-20	100
3082170|F|0	chrCnn_random	92.75	69	5	0	1	69	27931264	27931196	2e-20	100
3082170|F|0	chrCnn_random	92.75	69	5	0	1	69	30524214	30524282	2e-20	100
3082170|F|0	chrCnn_random	92.75	69	5	0	1	69	56394929	56394861	2e-20	100
3082170|F|0	chrCnn_random	92.75	69	5	0	1	69	70539391	70539459	2e-20	100
3082170|F|0	chrCnn_random	92.75	69	5	0	1	69	70845217	70845149	2e-20	100
3082170|F|0	chrCnn_random	92.75	69	5	0	1	69	79369555	79369623	2e-20	100
3082170|F|0	chrCnn_random	91.18	68	6	0	2	69	29549981	29549914	3e-18	93.5
3082222|F|0	chrC02	94.2	69	4	0	1	69	38121394	38121326	4e-22	106
3082222|F|0	chrC07	94.2	69	4	0	1	69	19362128	19362196	4e-22	106
3082222|F|0	chrCnn_random	91.3	69	6	0	1	69	51101613	51101545	8e-19	95.3
3082224|F|0	chrUnn_random	97.1	69	2	0	1	69	2591500	2591568	2e-25	117
3082230|F|0	chrA08	95.65	69	2	1	1	69	13897056	13897123	3e-23	110	A08	28.1
3082230|F|0	chrAnn_random	91.3	69	5	1	1	69	38769126	38769059	3e-18	93.5
3082243|F|0	chrC07	95.71	70	1	1	2	69	18810294	18810363	8e-24	111
3082293|F|0	chrCnn_random	100	45	0	0	1	45	41760321	41760365	2e-15	84.2
3082335|F|0	chrA06	100	42	0	0	1	42	15795443	15795484	8e-14	78.7	A06	68.6
3082352|F|0	chrC03	98.57	70	0	1	1	69	58391132	58391063	4e-27	122	C03	12.3
3082352|F|0	chrC07	88.57	70	7	1	1	69	28748660	28748591	2e-15	84.2
3082352|F|0	chrC08	88.57	70	7	1	1	69	37762739	37762670	2e-15	84.2
3082377|F|0	chrAnn_random	97.14	70	1	1	1	69	16117213	16117282	2e-25	117
3082509|F|0	chrA10	100	69	0	0	1	69	12114659	12114727	8e-29	128	A10	39.6
3082516|F|0	chrA05	98.55	69	1	0	1	69	18656356	18656424	4e-27	122	A05	118.2
3082551|F|0	chrAnn_random	100	69	0	0	1	69	48292916	48292848	8e-29	128
3082551|F|0	chrC05	95.59	68	3	0	2	69	446850	446917	3e-23	110
3082596|F|0	chrAnn_random	98.04	51	1	0	17	67	40380520	40380570	4e-17	89.8
3082596|F|0	chrC06_random	98.04	51	1	0	17	67	317199	317249	4e-17	89.8
3082596|F|0	chrC06_random	98.04	51	1	0	17	67	321158	321208	4e-17	89.8
3082596|F|0	chrCnn_random	100	67	0	0	1	67	77206954	77206888	1e-27	124
3082596|F|0	chrCnn_random	98.04	51	1	0	17	67	46308565	46308615	4e-17	89.8
3082596|F|0	chrCnn_random	98.04	51	1	0	17	67	46317494	46317544	4e-17	89.8
3082651|F|0	chrA03	100	60	0	0	1	60	26449543	26449484	8e-24	111	A03	174.5
3082651|F|0	chrA03	98.31	59	1	0	1	59	26446116	26446058	1e-21	104
3082651|F|0	chrA03	96.61	59	2	0	1	59	26453180	26453122	6e-20	99
3082651|F|0	chrC07	96.61	59	2	0	1	59	43177760	43177702	6e-20	99
3082688|F|0	chrC09	100	52	0	0	1	52	7984547	7984496	2e-19	97.1	C09	27
3082688|F|0	chrA09	98.08	52	1	0	1	52	5730318	5730267	1e-17	91.6
3082738|F|0	chrA10	98.48	66	0	1	1	66	2017153	2017089	6e-25	115	A10	19.6
3082738|F|0	chrC05	91.94	62	2	2	1	59	1800077	1800016	2e-15	84.2
3082753|F|0	chrA04	98.41	63	1	0	7	69	8929028	8929090	8e-24	111	A04	24.2
3082753|F|0	chrA04	96.83	63	1	1	7	69	8929314	8929253	1e-21	104
3082753|F|0	chrCnn_random	96.88	64	2	0	6	69	290314	290251	1e-22	108
3082753|F|0	chrCnn_random	96.83	63	1	1	7	69	294806	294745	1e-21	104
3082820|F|0	chrA04	98.39	62	1	0	1	62	18463555	18463616	3e-23	110	A04	124.9
3082908|F|0	chrC06	98.15	54	1	0	15	68	2481353	2481300	8e-19	95.3	C06	83.9
3083022|F|0	chrC07	100	69	0	0	1	69	39330179	39330247	8e-29	128	C07	120.4
3083022|F|0	chrA01	95.45	66	3	0	4	69	6297866	6297931	4e-22	106
3083022|F|0	chrA03	87.88	66	8	0	4	69	12047915	12047850	8e-14	78.7
3083022|F|0	chrAnn_random	100	69	0	0	1	69	33169989	33170057	8e-29	128
3083022|F|0	chrC01	95.45	66	3	0	4	69	9603023	9603088	4e-22	106
3083027|F|0	chrA03	100	69	0	0	1	69	4469664	4469596	8e-29	128	A03	62.9
3083027|F|0	chrC03	97.18	71	0	2	1	69	6052622	6052552	5e-26	119
3083075|F|0	chrAnn_random	100	69	0	0	1	69	16117213	16117281	8e-29	128
3083242|F|0	chrC04	100	69	0	0	1	69	30271516	30271448	8e-29	128	C04-II	36.7
3083242|F|0	chrA09	91.3	69	5	1	1	69	28638214	28638281	3e-18	93.5
3083394|F|0	chrA07	100	69	0	0	1	69	23732631	23732563	8e-29	128	A07	124.8
3083394|F|0	chrC06	95.65	69	3	0	1	69	36880490	36880422	8e-24	111
3083438|F|0	chrC06	98.39	62	1	0	1	62	2486752	2486813	3e-23	110	C06	85.8
3083685|F|0	chrA01	100	69	0	0	1	69	20713694	20713626	8e-29	128	A01	87.1
3083750|F|0	chrAnn_random	100	69	0	0	1	69	46664488	46664556	8e-29	128
3083750|F|0	chrC01	91.3	69	6	0	1	69	2465108	2465040	8e-19	95.3
3083814|F|0	chrCnn_random	100	59	0	0	1	59	65099049	65098991	3e-23	110
3083857|F|0	chrA04	100	69	0	0	1	69	17850587	17850519	8e-29	128	A04	119.4
3083936|F|0	chrC03	100	51	0	0	1	51	13718484	13718534	8e-19	95.3	C03-II	107.6
3084028|F|0	chrA06	98.28	58	1	0	9	66	21765237	21765180	5e-21	102	A06	100.7
3084037|F|0	chrC09	100	69	0	0	1	69	16702388	16702456	8e-29	128	C09	38.4
3084037|F|0	chrA01	95.31	64	3	0	1	64	11445673	11445610	5e-21	102
3084037|F|0	chrC02	95.24	63	3	0	7	69	34384308	34384246	2e-20	100
3084037|F|0	chrC04	94.2	69	4	0	1	69	11328686	11328754	4e-22	106
3084037|F|0	chrC04	92.75	69	5	0	1	69	20183107	20183175	2e-20	100
3084037|F|0	chrC05	94.2	69	4	0	1	69	25540558	25540490	4e-22	106
3084037|F|0	chrC08	94.03	67	4	0	1	67	13011968	13011902	5e-21	102
3084063|F|0	chrA10_random	94.2	69	2	1	3	69	77034	76966	1e-21	104
3084249|F|0	chrA08	100	69	0	0	1	69	13870241	13870309	8e-29	128	A08	28.1
3084249|F|0	chrC03	100	39	0	0	31	69	48860803	48860765	4e-12	73.1
3084341|F|0	chrA02	97.14	70	1	1	1	69	9013449	9013518	2e-25	117	A02	30.5
3084373|F|0	chrC05	98.51	67	1	0	3	69	6197632	6197566	5e-26	119	C05	55.3
3084391|F|0	chrA05	93.75	64	4	0	1	64	13899992	13899929	2e-19	97.1
3084391|F|0	chrC01_random	98.18	55	1	0	1	55	988123	988177	2e-19	97.1
3084401|F|0	chrA03	97.1	69	2	0	1	69	20933191	20933123	2e-25	117	A03	163.3
3084401|F|0	chrC07	94.2	69	4	0	1	69	36236581	36236513	4e-22	106
3084493|F|0	chrA05	95.65	69	1	1	1	69	7777275	7777341	3e-23	110
3084493|F|0	chrA08	98.55	69	1	0	1	69	13458090	13458158	4e-27	122
3084493|F|0	chrC01	94.2	69	4	0	1	69	26231398	26231330	4e-22	106
3084822|F|0	chrA09	100	60	0	0	1	60	33282130	33282071	8e-24	111	A09	103.6
3084822|F|0	chrA09	100	60	0	0	1	60	24795123	24795182	8e-24	111
3084934|F|0	chrA07	94.2	69	3	1	1	69	10807470	10807537	1e-21	104
3084934|F|0	chrC07_random	100	69	0	0	1	69	1141077	1141009	8e-29	128
3084997|F|0	chrA07	100	54	0	0	1	54	12615261	12615208	2e-20	100	A07	72.5
3084997|F|0	chrC04	100	54	0	0	1	54	12965193	12965246	2e-20	100
3085018|F|0	chrA01	97.1	69	2	0	1	69	1580655	1580723	2e-25	117	A01	5.7
3085018|F|0	chrC01	97.14	70	1	1	1	69	2417717	2417786	2e-25	117
3085028|F|0	chrA02	97.1	69	2	0	1	69	9734717	9734785	2e-25	117	A02	24.5
3085072|F|0	chrA04	100	69	0	0	1	69	14859067	14858999	8e-29	128	A04	93.7
3085199|F|0	chrC04	100	61	0	0	1	61	28665045	28665105	2e-24	113	C04-II	37.8
3085231|F|0	chrCnn_random	100	46	0	0	1	46	46964748	46964703	5e-16	86.1
3085239|F|0	chrA01	100	37	0	0	1	37	19662643	19662607	5e-11	69.4	A01	77.1
3085294|F|0	chrA07_random	92.96	71	3	1	1	69	1634500	1634570	5e-21	102
3085327|F|0	chrA06	100	61	0	0	1	61	1792358	1792298	2e-24	113	A06	11.2
3085327|F|0	chrC06	100	61	0	0	1	61	4023098	4023158	2e-24	113
3085352|F|0	chrC07	95.65	69	3	0	1	69	38194892	38194824	8e-24	111	C07	121.1
3085352|F|0	chrA03	94.2	69	4	0	1	69	22279732	22279664	4e-22	106
3085425|F|0	chrC06	97.1	69	2	0	1	69	4156802	4156734	2e-25	117	C06	77.8
3085425|F|0	chrA06	93.94	66	4	0	4	69	1745806	1745871	2e-20	100
3085425|F|0	chrCnn_random	98.55	69	1	0	1	69	74776102	74776034	4e-27	122
3085425|F|0	chrCnn_random	97.1	69	2	0	1	69	74425097	74425029	2e-25	117
3085522|F|0	chrC06	100	46	0	0	3	48	30215200	30215245	5e-16	86.1	C06	26.5
3085522|F|0	chrA07	95.83	48	2	0	3	50	19587179	19587226	8e-14	78.7
3085559|F|0	chrA07	95.24	63	3	0	1	63	21221912	21221974	2e-20	100	A07	92.2
3085559|F|0	chrA02	95.65	69	2	1	1	69	9141293	9141360	3e-23	110
3085559|F|0	chrC06	95.24	63	3	0	1	63	32990906	32990968	2e-20	100
3085559|F|0	chrC06	92.75	69	4	1	1	69	28242746	28242679	6e-20	99
3085559|F|0	chrCnn_random	97.01	67	1	1	1	67	7065249	7065184	8e-24	111
3085567|F|0	chrA06	100	41	0	0	1	41	20112167	20112207	3e-13	76.8	A06	85.3
3085579|F|0	chrUnn_random	92.59	54	1	2	1	54	7583852	7583902	1e-12	75
3085658|F|0	chrC07	100	69	0	0	1	69	37545293	37545361	8e-29	128	C07	110.5
3085661|F|0	chrC07	100	69	0	0	1	69	18472312	18472380	8e-29	128	C07	33.9
3085661|F|0	chrA07	95.45	66	1	1	4	69	9471072	9471135	1e-21	104
3085711|F|0	chrC07	100	56	0	0	1	56	33152297	33152242	1e-21	104	C07	96.8
3085779|F|0	chrA03	98.55	69	1	0	1	69	26758302	26758370	4e-27	122	A03	176.9
3085779|F|0	chrA03	92.75	69	4	1	1	69	26742849	26742916	6e-20	99
3085779|F|0	chrC07_random	97.1	69	2	0	1	69	2804118	2804186	2e-25	117
3085779|F|0	chrC07_random	98.44	64	1	0	5	68	2816261	2816324	2e-24	113
3085780|F|0	chrC04	100	69	0	0	1	69	20996427	20996359	8e-29	128	C04-II	25.3
3085780|F|0	chrA06	89.86	69	7	0	1	69	12300976	12301044	4e-17	89.8
3085780|F|0	chrC03	92.75	69	5	0	1	69	40650997	40650929	2e-20	100
3085780|F|0	chrC03	92.75	69	5	0	1	69	40952953	40952885	2e-20	100
3085780|F|0	chrC08_random	94.03	67	3	1	1	66	1202764	1202698	2e-20	100
3085780|F|0	chrC09_random	92.75	69	5	0	1	69	2062389	2062321	2e-20	100
3085886|F|0	chrAnn_random	98.48	66	1	0	1	66	16684012	16683947	2e-25	117
3085886|F|0	chrCnn_random	100	66	0	0	1	66	53841813	53841878	4e-27	122
3085903|F|0	chrC04	95.16	62	1	2	1	60	2555994	2556055	2e-19	97.1	C04-II	71.2
3085903|F|0	chrAnn_random	95.16	62	1	1	1	60	20762975	20763036	2e-19	97.1
3085908|F|0	chrC07	97.67	43	1	0	2	44	43267978	43268020	1e-12	75
3085908|F|0	chrC07	97.56	41	1	0	2	42	17925803	17925843	1e-11	71.3
3085908|F|0	chrC09	97.73	44	1	0	1	44	23173960	23174003	3e-13	76.8
3085908|F|0	chrC09	95.35	43	2	0	2	44	23177896	23177854	5e-11	69.4
3085952|F|0	chrC05	100	58	0	0	1	58	22516486	22516429	1e-22	108	C05	31.6
3086008|F|0	chrA06	92.96	71	3	2	1	69	3772608	3772538	5e-21	102	A06	45.7
3086008|F|0	chrC05	92.96	71	3	2	1	69	4570220	4570150	5e-21	102
3086052|F|0	chrAnn_random	100	69	0	0	1	69	37845947	37845879	8e-29	128
3086141|F|0	chrC05_random	98.51	67	1	0	1	67	3425192	3425258	5e-26	119
3086154|F|0	chrAnn_random	100	38	0	0	1	38	46241097	46241060	1e-11	71.3
3086239|F|0	chrC07	97.1	69	2	0	1	69	37165061	37164993	2e-25	117	C07	109.6
3086239|F|0	chrA03	92.75	69	5	0	1	69	21610822	21610754	2e-20	100
3086380|F|0	chrAnn_random	100	50	0	0	1	50	26603011	26603060	3e-18	93.5
3086475|F|0	chrC04_random	96.97	66	2	0	1	66	3378744	3378809	8e-24	111
3086525|F|0	chrA08	100	69	0	0	1	69	18110417	18110485	8e-29	128	A08-II	3.4
3086525|F|0	chrC08	98.51	67	1	0	3	69	37018336	37018402	5e-26	119
3086525|F|0	chrC08	97.01	67	2	0	3	69	18655706	18655640	2e-24	113
3086581|F|0	chrA07	100	40	0	0	1	40	21070727	21070688	1e-12	75	A07	106.4
3086581|F|0	chrC06	100	37	0	0	4	40	32748579	32748543	5e-11	69.4
3086708|F|0	chrA03	97.01	67	2	0	1	67	27938051	27937985	2e-24	113	A03	175.5
3086708|F|0	chrC01	93.94	66	4	0	1	66	1659086	1659151	2e-20	100
3086708|F|0	chrC07	97.01	67	2	0	1	67	43562239	43562173	2e-24	113
3086832|F|0	chrA06	90.14	71	0	4	1	66	23210885	23210817	5e-16	86.1	A06	109.1
3086832|F|0	chrC07	95.45	66	1	2	1	66	27137400	27137463	1e-21	104
3086942|F|0	chrA03	100	53	0	0	1	53	13883599	13883547	6e-20	99	A03	101.4
3086981|F|0	chrA05	96.3	54	1	1	7	59	18860823	18860876	1e-16	87.9	A05	105.9
3087003|F|0	chrA07	100	69	0	0	1	69	23514204	23514136	8e-29	128	A07	128.4
3087003|F|0	chrC06	87.14	70	8	1	1	69	36593608	36593539	8e-14	78.7
3087382|F|0	chrC03	92.65	68	4	1	1	67	33587294	33587361	2e-19	97.1
3087600|F|0	chrC09	100	56	0	0	1	56	8010642	8010587	1e-21	104	C09	25.8
3087600|F|0	chrC03	98.15	54	1	0	3	56	9650634	9650687	8e-19	95.3
3087651|F|0	chrC01	95.65	69	3	0	1	69	9755204	9755136	8e-24	111
3087787|F|0	chrA07	100	69	0	0	1	69	19833909	19833977	8e-29	128	A07	95.1
3087787|F|0	chrC06	95.65	69	3	0	1	69	31030184	31030252	8e-24	111
3087789|F|0	chrC03	98.55	69	1	0	1	69	2372794	2372726	4e-27	122	C03-II	38.4
3087789|F|0	chrA10	100	69	0	0	1	69	8671374	8671442	8e-29	128
3087873|F|0	chrA07	96.97	66	2	0	1	66	12759419	12759484	8e-24	111	A07	71.7
3087893|F|0	chrA04	100	64	0	0	1	64	18463555	18463618	5e-26	119	A04	123.4
3088309|F|0	chrC03	95.52	67	1	1	3	69	7000655	7000591	4e-22	106	C03-II	81.4
3088326|F|0	chrA09	100	69	0	0	1	69	8303489	8303557	8e-29	128	A09	4.9
3088349|F|0	chrA10_random	100	69	0	0	1	69	2170290	2170222	8e-29	128
3088390|F|0	chrC05	100	67	0	0	1	67	5695725	5695791	1e-27	124	C05	58.1
3088390|F|0	chrA06	97.01	67	0	2	1	67	4792659	4792723	8e-24	111
3088795|F|0	chrC08	91.94	62	2	2	1	62	4586066	4586008	2e-15	84.2	C08	18
3088878|F|0	chrC03	100	65	0	0	5	69	6147835	6147899	1e-26	121	C03-II	75.8
3088878|F|0	chrA03	93.33	60	3	1	1	59	16745607	16745548	1e-16	87.9
3088878|F|0	chrA05	96.43	56	1	1	5	59	17447938	17447993	1e-17	91.6
3088878|F|0	chrAnn_random	91.53	59	4	1	6	63	27730020	27729962	2e-14	80.5
3088878|F|0	chrAnn_random	92.86	56	3	1	5	59	33587095	33587150	2e-14	80.5
3088878|F|0	chrC01	92.86	56	3	1	5	59	6100692	6100637	2e-14	80.5
3088878|F|0	chrC03	93.33	60	3	1	1	59	24839678	24839619	1e-16	87.9
3088878|F|0	chrC05	96.43	56	1	1	5	59	35624148	35624203	1e-17	91.6
3088878|F|0	chrUnn_random	96.67	60	1	1	1	59	1381590	1381649	6e-20	99
3089077|F|0	chrA04	100	68	0	0	2	69	13554996	13554929	3e-28	126	A04	79
3089077|F|0	chrC04	94.37	71	1	2	2	69	40904223	40904153	4e-22	106
3089139|F|0	chrC07	100	69	0	0	1	69	21440194	21440262	8e-29	128	C07	41.9
3089393|F|0	chrC04	100	69	0	0	1	69	4073738	4073806	8e-29	128	C04-II	58.4
3089393|F|0	chrA05	95.65	69	3	0	1	69	3089449	3089517	8e-24	111
3089394|F|0	chrA07	100	69	0	0	1	69	17626874	17626806	8e-29	128	A07	92
3089394|F|0	chrA02	92.75	69	5	0	1	69	9000107	9000175	2e-20	100
3089394|F|0	chrC02	91.3	69	6	0	1	69	17375343	17375411	8e-19	95.3
3089394|F|0	chrCnn_random	94.2	69	4	0	1	69	7188507	7188439	4e-22	106
3089494|F|0	chrC08	97.1	69	2	0	1	69	4979841	4979909	2e-25	117	C08	17.5
3089494|F|0	chrA06	94.29	70	3	1	1	69	13860495	13860426	4e-22	106
3089494|F|0	chrA08	94.29	70	3	1	1	69	4200958	4201027	4e-22	106
3089494|F|0	chrC07	95.65	69	3	0	1	69	2958972	2959040	8e-24	111
3089519|F|0	chrC05	100	61	0	0	1	61	8728194	8728254	2e-24	113	C05	45.9
3089578|F|0	chrC03	100	55	0	0	1	55	2163908	2163854	5e-21	102	C03-II	36
3089578|F|0	chrA03	92.31	52	4	0	4	55	1506150	1506201	1e-12	75
3089578|F|0	chrC03	96.36	55	2	0	1	55	2160445	2160499	1e-17	91.6
3089602|F|0	chrC01	100	69	0	0	1	69	355800	355732	8e-29	128	C01	0
3089602|F|0	chrAnn_random	95.65	69	3	0	1	69	36233162	36233230	8e-24	111
3089644|F|0	chrC04	100	48	0	0	1	48	28665048	28665001	4e-17	89.8	C04-II	37.9
3089820|F|0	chrA04	95.65	69	3	0	1	69	15039415	15039347	8e-24	111	A04	94.5
3089872|F|0	chrC04	95.52	67	0	1	1	67	35252854	35252791	1e-21	104
3089940|F|0	chrC03	100	41	0	0	1	41	2504547	2504587	3e-13	76.8	C03-II	40.6
3090195|F|0	chrA09	93.88	49	2	1	21	69	10770029	10770076	4e-12	73.1	A09	3.9
3090195|F|0	chrC09	93.88	49	2	1	21	69	15672793	15672746	4e-12	73.1
3090226|F|0	chrAnn_random	100	69	0	0	1	69	45167312	45167244	8e-29	128
3090321|F|0	chrAnn_random	100	44	0	0	1	44	42440123	42440166	6e-15	82.4
3090321|F|0	chrC07	95.45	44	2	0	1	44	27886840	27886883	1e-11	71.3
3090391|F|0	chrC03	100	69	0	0	1	69	2156347	2156415	8e-29	128	C03-II	35.3
3090391|F|0	chrA03	94.12	68	4	0	1	68	1503116	1503183	1e-21	104
3090436|F|0	chrC07	96.97	66	2	0	1	66	33141215	33141150	8e-24	111	C07	96.1
3090464|F|0	chrC07	100	61	0	0	1	61	38191671	38191611	2e-24	113	C07	119.2
3090481|F|0	chrA06	97.01	67	2	0	1	67	6449429	6449495	2e-24	113	A06	62.8
3090481|F|0	chrC03	96.55	58	2	0	2	59	4882302	4882359	2e-19	97.1
3090481|F|0	chrC05	98.51	67	1	0	1	67	8120493	8120559	5e-26	119
3090482|F|0	chrC05	98.55	69	1	0	1	69	6150080	6150148	4e-27	122	C05	55.8
3090482|F|0	chrA01	95.65	69	3	0	1	69	16958559	16958627	8e-24	111
3090482|F|0	chrC03	97.62	42	1	0	28	69	58589096	58589055	4e-12	73.1
3090482|F|0	chrC03_random	97.62	42	1	0	28	69	6338663	6338622	4e-12	73.1
3090573|F|0	chrC07	100	69	0	0	1	69	37165061	37164993	8e-29	128	C07	111.4
3090573|F|0	chrA03	95.65	69	3	0	1	69	21610822	21610754	8e-24	111
3090635|F|0	chrA10	97.1	69	2	0	1	69	12402933	12402865	2e-25	117	A10	41.2
3090635|F|0	chrC09	98.41	63	1	0	1	63	41792335	41792273	8e-24	111
3090919|F|0	chrCnn_random	98.11	53	1	0	2	54	2893462	2893514	3e-18	93.5
3091164|F|0	chrC05	100	69	0	0	1	69	4853450	4853382	8e-29	128	C05	63.5
3091232|F|0	chrC09	100	61	0	0	1	61	16552960	16552900	2e-24	113	C09	38.5
3091232|F|0	chrA08_random	96.72	61	2	0	1	61	1297091	1297151	5e-21	102
3091232|F|0	chrC05	98.36	61	1	0	1	61	21112547	21112487	1e-22	108
3091232|F|0	chrC05	98.36	61	1	0	1	61	27520870	27520930	1e-22	108
3091232|F|0	chrC06	95.08	61	3	0	1	61	2010079	2010139	2e-19	97.1
3091232|F|0	chrC09	96.72	61	2	0	1	61	44064539	44064599	5e-21	102
3091341|F|0	chrC07	100	58	0	0	1	58	31354823	31354880	1e-22	108	C07	84.4
3091433|F|0	chrA02	98.11	53	1	0	17	69	6092598	6092546	3e-18	93.5	A02	14.6
3091433|F|0	chrC08	95.65	69	0	2	1	69	28211597	28211532	1e-22	108
3091465|F|0	chrA10	98.55	69	1	0	1	69	6113353	6113285	4e-27	122	A10	24.1
3091606|F|0	chrA01	100	43	0	0	1	43	1952521	1952479	2e-14	80.5	A01	16.2
3091626|F|0	chrA04	98.55	69	1	0	1	69	18107034	18107102	4e-27	122	A04	123.6
3091626|F|0	chrC04	95.65	69	3	0	1	69	47237297	47237365	8e-24	111
3091635|F|0	chrA07	98.55	69	1	0	1	69	12817315	12817383	4e-27	122	A07	70.8
3091775|F|0	chrCnn_random	97.18	71	0	1	1	69	55758644	55758714	5e-26	119
3091815|F|0	chrC02	100	42	0	0	24	65	31334404	31334445	8e-14	78.7
3091815|F|0	chrCnn_random	100	42	0	0	24	65	74481760	74481801	8e-14	78.7
3091828|F|0	chrA06	97.14	70	1	1	1	69	8307290	8307359	2e-25	117	A06	66.3
3091828|F|0	chrCnn_random	94.2	69	1	1	1	69	46820637	46820572	5e-21	102
3091900|F|0	chrC08	100	67	0	0	3	69	2853758	2853824	1e-27	124	C08	18.6
3091900|F|0	chrA08	98.51	67	1	0	3	69	2346835	2346901	5e-26	119
3092016|F|0	chrA03	97.1	69	2	0	1	69	29713764	29713696	2e-25	117	A03	205.2
3092016|F|0	chrC01	95.65	69	3	0	1	69	23034800	23034732	8e-24	111
3092016|F|0	chrC03	95.65	69	3	0	1	69	34199037	34199105	8e-24	111
3092016|F|0	chrC03	90.91	55	5	0	15	69	23599750	23599696	1e-12	75
3092016|F|0	chrCnn_random	89.71	68	7	0	2	69	39324484	39324417	1e-16	87.9
3092074|F|0	chrA05	95.65	69	3	0	1	69	1023462	1023530	8e-24	111	A05	32.8
3092074|F|0	chrC04	95.65	69	3	0	1	69	1108454	1108522	8e-24	111
3092191|F|0	chrA04	100	69	0	0	1	69	18420352	18420420	8e-29	128	A04	123.5
3092220|F|0	chrA03	96.72	61	2	0	1	61	21825655	21825595	5e-21	102	A03	163.5
3092220|F|0	chrCnn_random	96.72	61	2	0	1	61	60967583	60967523	5e-21	102
3092395|F|0	chrA07	98.33	60	1	0	1	60	23100954	23100895	4e-22	106	A07	123.2
3092557|F|0	chrC07	98.51	67	0	1	1	67	38520559	38520624	2e-25	117	C07	121.1
3092557|F|0	chrA01	93.75	48	3	0	1	48	5309308	5309355	4e-12	73.1
3092557|F|0	chrC01	95.45	44	2	0	5	48	7661979	7662022	1e-11	71.3
3092630|F|0	chrC04	100	38	0	0	1	38	46853422	46853459	1e-11	71.3	C04	17.7
3092718|F|0	chrA10	100	69	0	0	1	69	1819899	1819967	8e-29	128	A10	19.8
3092837|F|0	chrA05	100	69	0	0	1	69	11748603	11748671	8e-29	128	A05	97.1
3092837|F|0	chrC04	94.2	69	4	0	1	69	36723525	36723457	4e-22	106
3092874|F|0	chrA06	100	59	0	0	1	59	14933517	14933459	3e-23	110	A06	69.5
3092874|F|0	chrA06	100	59	0	0	1	59	14941654	14941596	3e-23	110
3092874|F|0	chrC03	98.11	53	1	0	1	53	36758531	36758583	3e-18	93.5
3092949|F|0	chrC09	100	51	0	0	1	51	13703590	13703640	8e-19	95.3	C09	30.9
3092949|F|0	chrC03	96.08	51	2	0	1	51	51062538	51062488	2e-15	84.2
3093071|F|0	chrA10	100	38	0	0	1	38	3435969	3436006	1e-11	71.3
3093071|F|0	chrC09	100	38	0	0	1	38	35924753	35924716	1e-11	71.3
3093258|F|0	chrC03	97.01	67	2	0	1	67	34615294	34615228	2e-24	113	C03	63.2
3093258|F|0	chrCnn_random	92.54	67	5	0	1	67	18055954	18055888	2e-19	97.1
3093342|F|0	chrA01	100	69	0	0	1	69	20036381	20036449	8e-29	128	A01	81
3093423|F|0	chrA06	100	64	0	0	1	64	18745084	18745021	5e-26	119	A06	77.6
3093435|F|0	chrC03	98.33	60	1	0	1	60	24066180	24066121	4e-22	106	C03	83.2
3093435|F|0	chrC04	93.22	59	2	2	6	62	3787524	3787466	5e-16	86.1
3093558|F|0	chrC09	95	60	2	1	1	59	7371458	7371517	3e-18	93.5	C09	26.6
3093577|F|0	chrCnn_random	100	40	0	0	1	40	70439537	70439498	1e-12	75
3094109|F|0	chrAnn_random	96.3	54	2	0	1	54	9628166	9628113	4e-17	89.8
3094134|F|0	chrA09_random	98.51	67	1	0	3	69	3129267	3129333	5e-26	119
3094134|F|0	chrC04	96.88	64	2	0	6	69	24483891	24483828	1e-22	108
3094134|F|0	chrC08	96.88	64	2	0	6	69	29686191	29686254	1e-22	108
3094325|F|0	chrC03	100	69	0	0	1	69	58325469	58325537	8e-29	128	C03	15.2
3094588|F|0	chrA01	98.55	69	1	0	1	69	8713687	8713755	4e-27	122	A01	64.8
3094588|F|0	chrA07	100	59	0	0	1	59	2930362	2930304	3e-23	110
3094588|F|0	chrC01	100	59	0	0	1	59	14315848	14315906	3e-23	110
3094588|F|0	chrCnn_random	100	59	0	0	1	59	53795442	53795500	3e-23	110
3094601|F|0	chrC07	100	55	0	0	1	55	21601191	21601137	5e-21	102	C07	41.9
3094659|F|0	chrC03	94.29	70	3	1	1	69	58391132	58391063	4e-22	106	C03	10.5
3094659|F|0	chrC04	94.29	70	3	1	1	69	28252228	28252297	4e-22	106
3094659|F|0	chrC07	92.86	70	4	1	1	69	28748660	28748591	2e-20	100
3094659|F|0	chrC08	92.86	70	4	1	1	69	37762739	37762670	2e-20	100
3094779|F|0	chrC09	100	69	0	0	1	69	13703593	13703525	8e-29	128	C09	31.4
3094803|F|0	chrA07	100	69	0	0	1	69	16886055	16886123	8e-29	128	A07	82.4
3094806|F|0	chrA08	100	59	0	0	1	59	8037542	8037484	3e-23	110
3094806|F|0	chrC04	91.53	59	5	0	1	59	27276051	27275993	6e-15	82.4
3094806|F|0	chrC09	93.22	59	4	0	1	59	30141579	30141637	1e-16	87.9
3094830|F|0	chrA03	100	69	0	0	1	69	29703457	29703525	8e-29	128	A03	204.6
3094830|F|0	chrA01	92.75	69	5	0	1	69	8318700	8318632	2e-20	100
3094830|F|0	chrA05	92.75	69	5	0	1	69	7431701	7431633	2e-20	100
3094830|F|0	chrC05	92.75	69	5	0	1	69	13160009	13159941	2e-20	100
3094873|F|0	chrC01	95.65	69	3	0	1	69	3087343	3087275	8e-24	111
3094933|F|0	chrC02	93.33	60	4	0	10	69	27045731	27045790	4e-17	89.8
3094933|F|0	chrC06	96.67	60	2	0	10	69	3173975	3174034	2e-20	100
3094933|F|0	chrC06	91.67	60	5	0	10	69	23443613	23443672	2e-15	84.2
3094933|F|0	chrCnn_random	98.33	60	1	0	10	69	22573720	22573779	4e-22	106
3095147|F|0	chrC08_random	100	69	0	0	1	69	1114370	1114438	8e-29	128
3095207|F|0	chrA04	100	69	0	0	1	69	18452033	18451965	8e-29	128	A04	123.4
3095207|F|0	chrC04	95.71	70	2	1	1	69	47718378	47718309	8e-24	111
3095218|F|0	chrA06	95.71	70	2	1	1	69	15800719	15800650	8e-24	111	A06	67.8
3095296|F|0	chrA07	100	69	0	0	1	69	12759419	12759487	8e-29	128	A07	71.2
3095296|F|0	chrCnn_random	96	50	2	0	20	69	72603468	72603419	6e-15	82.4
3095557|F|0	chrA01	100	69	0	0	1	69	15516444	15516376	8e-29	128	A01	69.1
3095557|F|0	chrC01	97.1	69	2	0	1	69	26884615	26884547	2e-25	117
3095558|F|0	chrC03	100	69	0	0	1	69	22602793	22602861	8e-29	128	C03	90.5
3095558|F|0	chrCnn_random	100	53	0	0	17	69	23260492	23260440	6e-20	99
3095659|F|0	chrA06	94.64	56	2	1	11	65	21765235	21765180	5e-16	86.1	A06	101.1
3095662|F|0	chrC07	98.18	55	1	0	1	55	41147231	41147177	2e-19	97.1	C07	131
3095662|F|0	chrA03	98.11	53	1	0	1	53	25178444	25178392	3e-18	93.5
3095662|F|0	chrA04	98.11	53	1	0	1	53	4642316	4642264	3e-18	93.5
3095662|F|0	chrC06	98.08	52	1	0	1	52	31766105	31766156	1e-17	91.6
3095662|F|0	chrC08	94.34	53	3	0	1	53	17953049	17952997	6e-15	82.4
3095882|F|0	chrC06	86.96	69	9	0	1	69	4468928	4468860	8e-14	78.7	C06	64.3
3095947|F|0	chrA03	100	44	0	0	1	44	127115	127158	6e-15	82.4	A03	15.1
3096017|F|0	chrA08_random	100	69	0	0	1	69	1770325	1770393	8e-29	128
3096398|F|0	chrA07_random	100	69	0	0	1	69	1523310	1523242	8e-29	128
3096398|F|0	chrC06_random	97.01	67	2	0	3	69	2450750	2450684	2e-24	113
3096418|F|0	chrC04	100	37	0	0	9	45	44826714	44826678	5e-11	69.4	C04-II	42.8
3096418|F|0	chrA02	100	41	0	0	7	47	22953501	22953461	3e-13	76.8
3096418|F|0	chrA02	100	37	0	0	11	47	16989823	16989787	5e-11	69.4
3096418|F|0	chrA04	100	42	0	0	6	47	12423801	12423760	8e-14	78.7
3096418|F|0	chrA04	100	41	0	0	7	47	10328516	10328476	3e-13	76.8
3096418|F|0	chrA05	100	42	0	0	6	47	2069300	2069341	8e-14	78.7
3096418|F|0	chrA06	100	41	0	0	7	47	24287425	24287385	3e-13	76.8
3096418|F|0	chrA06	97.56	41	0	1	7	47	767343	767304	5e-11	69.4
3096418|F|0	chrA07	100	41	0	0	7	47	18990549	18990589	3e-13	76.8
3096418|F|0	chrA07	100	41	0	0	7	47	19548487	19548527	3e-13	76.8
3096418|F|0	chrA09	97.56	41	1	0	7	47	17336401	17336441	1e-11	71.3
3096418|F|0	chrA09	97.56	41	0	1	7	47	31527203	31527242	5e-11	69.4
3096418|F|0	chrAnn_random	100	42	0	0	6	47	14621732	14621773	8e-14	78.7
3096418|F|0	chrAnn_random	100	42	0	0	6	47	39442378	39442419	8e-14	78.7
3096418|F|0	chrC01	97.56	41	1	0	7	47	36863632	36863592	1e-11	71.3
3096418|F|0	chrC02	100	41	0	0	7	47	351899	351939	3e-13	76.8
3096418|F|0	chrC02	100	41	0	0	7	47	25972548	25972508	3e-13	76.8
3096418|F|0	chrC03	97.56	41	1	0	7	47	27291772	27291812	1e-11	71.3
3096418|F|0	chrC04	97.56	41	0	1	7	47	32640410	32640449	5e-11	69.4
3096418|F|0	chrC04_random	100	47	0	0	1	47	2108159	2108113	1e-16	87.9
3096418|F|0	chrC07	100	42	0	0	6	47	2793869	2793910	8e-14	78.7
3096418|F|0	chrC08	100	42	0	0	6	47	16562065	16562024	8e-14	78.7
3096418|F|0	chrC09	97.56	41	1	0	7	47	45511178	45511138	1e-11	71.3
3096418|F|0	chrCnn_random	100	41	0	0	7	47	24297953	24297993	3e-13	76.8
3096418|F|0	chrCnn_random	100	41	0	0	7	47	38966086	38966046	3e-13	76.8
3096418|F|0	chrCnn_random	100	41	0	0	7	47	62798685	62798725	3e-13	76.8
3096418|F|0	chrCnn_random	97.62	42	1	0	6	47	71099012	71098971	4e-12	73.1
3096418|F|0	chrCnn_random	97.56	41	1	0	7	47	17329314	17329354	1e-11	71.3
3096418|F|0	chrCnn_random	97.56	41	1	0	7	47	41602955	41602995	1e-11	71.3
3096418|F|0	chrUnn_random	100	41	0	0	7	47	7278629	7278669	3e-13	76.8
3096433|F|0	chrA04	100	44	0	0	1	44	15328396	15328439	6e-15	82.4	A04	97.1
3096433|F|0	chrC06	95.45	44	2	0	1	44	32233306	32233263	1e-11	71.3
3096443|F|0	chrA07	100	69	0	0	1	69	18132303	18132235	8e-29	128	A07	93.5
3096443|F|0	chrAnn_random	100	69	0	0	1	69	39728879	39728811	8e-29	128
3096443|F|0	chrC06	97.06	68	1	1	3	69	26936543	26936476	2e-24	113
3096503|F|0	chrC04	100	69	0	0	1	69	20582424	20582492	8e-29	128	C04-II	27.3
3096578|F|0	chrC06_random	100	69	0	0	1	69	1636507	1636439	8e-29	128
3096579|F|0	chrA04	100	69	0	0	1	69	12962249	12962181	8e-29	128	A04	67.8
3096579|F|0	chrC04	100	69	0	0	1	69	40071670	40071602	8e-29	128
3096579|F|0	chrC04	86.36	66	7	1	1	66	40074196	40074133	1e-11	71.3
3096722|F|0	chrA06	100	69	0	0	1	69	16875943	16876011	8e-29	128	A06	72
3096722|F|0	chrAnn_random	96.97	66	1	1	1	65	5474144	5474209	3e-23	110
3096722|F|0	chrC02	95.65	69	2	1	1	69	45887113	45887180	3e-23	110
3096722|F|0	chrC03	100	69	0	0	1	69	33759238	33759170	8e-29	128
3096863|F|0	chrA06	100	69	0	0	1	69	23403014	23402946	8e-29	128	A06	120.1
3096863|F|0	chrC07	91.3	69	2	3	1	69	26637311	26637375	1e-17	91.6
3097143|F|0	chrC07	100	46	0	0	1	46	15762963	15762918	5e-16	86.1	C07	30.7
3097182|F|0	chrC07	100	69	0	0	1	69	39075427	39075495	8e-29	128	C07	119
3097235|F|0	chrC02	94.83	58	3	0	1	58	44478433	44478490	1e-17	91.6	C02-II	93.3
[truncated: 2,689 more rows]
